# Supplementary material for: MiMIF-2 Effector of Meloidogyne incognita Exhibited Enzyme Activities and Potential Roles in Plant Salicylic Acid Synthesis
Source: Int J Mol Sci. 2020 May 15;21(10):3507. doi: 10.3390/ijms21103507 (PMC7278917; doi:10.3390/ijms21103507)
Supplement: Supplementary file 1 [file ijms-21-03507-s001.zip]

Archive with 13 entries (12 files):
- Table S1.xlsx
- __MACOSX/
- __MACOSX/._Table S1.xlsx
- Data S1.xlsx
- __MACOSX/._Data S1.xlsx
- Figure S2.tif
- __MACOSX/._Figure S2.tif
- Data S2.xlsx
- __MACOSX/._Data S2.xlsx
- Figure S3.tif
- __MACOSX/._Figure S3.tif
- Figure S1.tif
- __MACOSX/._Figure S1.tif
