# Supplementary material for: MiMIF-2 Effector of Meloidogyne incognita Exhibited Enzyme Activities and Potential Roles in Plant Salicylic Acid Synthesis
Source: Int J Mol Sci. 2020 May 15;21(10):3507. doi: 10.3390/ijms21103507 (PMC7278917; doi:10.3390/ijms21103507)
Supplement: Supplementary file 1 [file ijms-21-03507-s001.zip › Table S1.xlsx]

## Sheet: 工作表1
Primers	Sequences
MIF-realF	ATGGTTCTAGTTAATGCTGGG
MIF-realR	GGACCAGTCAATTTCATATAAAC
Tub-realF	AAGAGGCTGAGGGTTGTGATTG
Tub-realR	GAACAGAAAGAGTTGCGTTGTAGG
AT5G10790-realF	GCCAAAGCTGTGGAGAAAAG
AT5G10790-realR	TGTTTAGGCGGAACGGATAC
AT1G07400-realF	GTTTGGGATCCATTCAAGGAAC
AT1G07400-realR	GTCTCTCTCCACTGATCTTGAG
AT1G59860-realF	GGAAGTTTAGGTTACCGGAGAA
AT1G59860-realR	TTAGTCTCCACTTTAGGCACAG
AT1G74310-realF	GTATGGTGCTAGGCCTATAAGG
AT1G74310-realR	GCCTGCATCTATGTAAACAGTG
AT5G51440-realF	CATCACTCAAACCGACATGTTT
AT5G51440-realR	TCCCGGCATATCTATCCTTAGA
AT5G52640-realF	GACGAGCTTCAAAGATTACGTC
AT5G52640-realR	GTATCCTCTCTTCTTCAGCCTC
AT3G12580-realF	TACAACATGAGGAACACGATCA
AT3G12580-realR	ATTCAATAGCTTGGTCGATTGC
AT2G20560-realF	CTACAAAGTCCTCCAAGTCGAT
AT2G20560-realR	ACTTAGTACCTCGTAAGCTTCG
AT4G12400-realF	AAGGATATAGCCGATTAGGTGC
AT4G12400-realR	ACAAAAGGATTCGACTTTGACG
AT4G08950-realF	TCCAAGTTTGCTTACATTTGGG
AT4G08950-realR	TAATAACCATCCCATCGAGTCC
AT1G13609-realF	TTTCAGAGTCTGCAGAGGAAAT
AT1G13609-realR	CTGTGAAACCATGGCATTTACA
AT2G37040-realF	AGAGTATGAACAAAGGCACTGA
AT2G37040-realR	ATAAGTTCCTTCTGAAGTGCGA
AT3G53260-realF	TTGCTTAAGGTTGTTGATCGTG
AT3G53260-realR	GATCGAAGTCACTGCATTCTTC
AT2G30490-realF	GAAGTCTTTAATCGCCGTCTTC
AT2G30490-realR	TGAGATCATCTCCGACTTGAAG
AT1G51680-realF	TGATCCAGAGGTGTAAAGTGAC
AT1G51680-realR	AAGTTCTTTACCAAGAGGAGCA
AT3G21230-realF	AGTTTGCTCTGTCTTTTCTTGC
AT3G21230-realR	CCGTCGTTTTTGAGGTTTGTTA
AT5G46330-realF	ACAATCTTCTTACCGGACCAAT
AT5G46330-realR	CAGTCATTTGGTTGTGAGACAG
AT4G23550-realF	TTAGATGAGCTCGGTGAACTTT
AT4G23550-realR	CCATGTGATCGTTGTTTCTTGT
AT2G19190-realF	TATATGGACACCGCGTATAGTG
AT2G19190-realR	ATAAAACTTTGCGTTAGGGTCG
AT2G14580-realF	AAAGTCACAAGCTACTCTCGAA
AT2G14580-realR	GAGTCTGCAGTCTCCTTTTAGT
AT2G14610-realF	TGGTCACTACACTCAAGTTGTT
AT2G14610-realR	GCTTCTCGTTCACATAATTCCC
AT4G33720-realF	GATTCCAATACATGTGCATGGG
AT4G33720-realR	GACCATTGTTGCATCTCACTTT
AT3G01830-realF	ACAAATCCAAATCCAGAGGAGT
AT3G01830-realR	CTCACCCAACAAACTAAGCATC
