# Supplementary material for: MiMIF-2 Effector of Meloidogyne incognita Exhibited Enzyme Activities and Potential Roles in Plant Salicylic Acid Synthesis
Source: Int J Mol Sci. 2020 May 15;21(10):3507. doi: 10.3390/ijms21103507 (PMC7278917; doi:10.3390/ijms21103507)
Supplement: Supplementary file 1 [file ijms-21-03507-s001.zip › Data S1.xlsx]

## Sheet: 工作表1
#ID	FDR	log2FC	regulated	Description	biological process
AT1G74750	0.00661845	-3.04798	down	Pentatricopeptide repeat (PPR) superfamily protein	interact (often essentially) with mitochondria and other organelles, involved in RNA editing
AT1G07400	5.72e-07	-2.44084	down	HSP20-like chaperones superfamily protein	response to heat, response to oxidative stress
AT2G26150	5.9e-05	-2.35602	down	member of Heat Stress Transcription Factor (Hsf) family. Involved in response to misfolded protein accumulation in the cytosol. Regulated by alternative splicing and non-sense-mediated decay.	cellular response to heat, cellular response to hypoxia, cellular response to unfolded protein, heat acclimation, positive regulation of transcription, DNA-templated, regulation of transcription, DNA-templated, response to chitin, response to heat, response to high light intensity, response to hydrogen peroxide, response to hypoxia, transcription, DNA-templated
AT5G36130	0.0141023	-2.2749	down	Cytochrome P450 superfamily protein	oxidation-reduction process
AT1G59860	0.00661845	-2.00285	down	HSP20-like chaperones superfamily protein	protein folding, protein oligomerization, response to heat, response to osmotic stress, response to salt stress
AT5G04120	0.00661845	-1.9978	down	Encodes a cofactor-dependent phosphoglycerate mutase (dPGM) - like protein with phosphoserine phosphatase activity that may be responsible for serine anabolism.	D-serine biosynthetic process, L-serine biosynthetic process, metabolic process
AT3G14440	0.0070462	-1.87825	down	Encodes 9-cis-epoxycarotenoid dioxygenase, a key enzyme in the biosynthesis of abscisic acid. Regulated in response to drought and salinity.	abscisic acid biosynthetic process, hyperosmotic salinity response, oxidation-reduction process, response to osmotic stress, response to water deprivation
ATCG00020	1.24e-06	-1.8737	down	Encodes chlorophyll binding protein D1, a part of the photosystem II reaction center core	photosynthesis, light reaction, photosynthetic electron transport in photosystem II, protein-chromophore linkage, response to herbicide
AT1G74310	0.000240415	-1.79735	down	Encodes ClpB1, which belongs to the Casein lytic proteinase/heat shock protein 100 family	positive regulation of translation, protein unfolding, response to heat, response to high light intensity, response to hydrogen peroxide
AT5G51440	0.000370432	-1.73491	down	HSP20-like chaperones superfamily protein	response to heat
AT3G51910	2.99e-05	-1.72904	down	member of Heat Stress Transcription Factor (Hsf) family	regulation of cellular protein metabolic process, regulation of transcription, DNA-templated, response to heat, response to high light intensity, transcription, DNA-templated
AT5G52640	0.000941378	-1.6764	down	Encodes a cytosolic heat shock protein AtHSP90.1. AtHSP90.1 interacts with disease resistance signaling components SGT1b and RAR1 and is required for RPS2-mediated resistance.	defense response to bacterium, response to arsenic-containing substance, response to heat
ATCG00490	5.9e-05	-1.5942	down	large subunit of RUBISCO. Protein is tyrosine-phosphorylated and its phosphorylation state is modulated in response to ABA in Arabidopsis thaliana seeds.	carbon fixation, oxidation-reduction process, photorespiration, reductive pentose-phosphate cycle, response to abscisic acid, response to cadmium ion
AT3G12580	0.0425161	-1.58848	down	heat shock protein 70 (HSP70)	protein folding, protein ubiquitination, regulation of transcription, DNA-templated, response to bacterium, response to cadmium ion, response to heat, response to high light intensity, response to hydrogen peroxide, response to temperature stimulus, response to virus, transcription, DNA-templated
AT2G15042	0.00132572	-1.56985	down	Leucine-rich repeat (LRR) family protein	biological_process unknown
AT2G20560	0.00265741	-1.5186	down	DNAJ heat shock family protein	protein folding
AT5G48570	0.00661845	-1.38865	down	Encodes one of the 36 carboxylate clamp (CC)-tetratricopeptide repeat (TPR) proteins (Prasad 2010, Pubmed ID: 20856808) with potential to interact with Hsp90/Hsp70 as co-chaperones.	cellular heat acclimation, peptidyl-proline modification, protein peptidyl-prolyl isomerization
ATCG00550	0.0211398	-1.3634	down	PSII component	photosynthesis
AT5G57220	0.0177897	-1.36284	down	member of CYP81F, involved in glucosinolate metabolism. Mutants had impaired resistance to fungi.	cellular response to hypoxia, defense response by callose deposition in cell wall, defense response to bacterium, defense response to fungus, defense response to insect, glucosinolate metabolic process
AT4G12400	0.00661845	-1.34673	down	Encodes one of the 36 carboxylate clamp (CC)-tetratricopeptide repeat (TPR) proteins (Prasad 2010, Pubmed ID: 20856808) with potential to interact with Hsp90/Hsp70 as co-chaperones	heat acclimation, response to heat, response to high light intensity, response to hydrogen peroxide
ATCG00680	0.0131087	-1.2222	down	encodes for CP47, subunit of the photosystem II reaction center	photosynthesis, light reaction, photosynthetic electron transport chain, photosynthetic electron transport in photosystem II, photosystem II assembly, protein-chromophore linkage
AT1G22590	0.00661845	1.46244	up	AGAMOUS-like 87 (AGL87)	regulation of transcription, DNA-templated, transcription, DNA-templated
AT4G08950	1.11e-05	1.82154	up	EXORDIUM (EXO)	response to brassinosteroid
AT3G19680	1.24e-06	2.02626	up	Protein of unknown function
AT1G47395	0.000951962	2.29826	up	unknown protein	biological_process unknown
AT1G13609	0.0157453	5.11807	up	Encodes a defensin-like (DEFL) family protein	defense response to fungus, killing of cells of other organism
