# Supplementary material for: MiMIF-2 Effector of Meloidogyne incognita Exhibited Enzyme Activities and Potential Roles in Plant Salicylic Acid Synthesis
Source: Int J Mol Sci. 2020 May 15;21(10):3507. doi: 10.3390/ijms21103507 (PMC7278917; doi:10.3390/ijms21103507)
Supplement: Supplementary file 1 [file ijms-21-03507-s001.zip › Data S2.xlsx]

## Sheet: 工作表1
#ID	gene_name	T01_FPKM	T01_count	T02_FPKM	T02_count	FDR	log2FC	regulated	COG_class	COG_class_annotation	GO_annotation	KEGG_annotation	KEGG_pathway_annotation	KOG_class	KOG_class_annotation	Pfam_annotation	Swiss_Prot_annotation	eggNOG_class	eggNOG_class_annotation	NR_annotation	GO_second_level_annotation
AT5G65750	AT5G65750	16.0114	1593	0	0	1.40217e-96	-13.5036	down	[C]	Energy production and conversion	Molecular Function: oxoglutarate dehydrogenase (succinyl-transferring) activity (GO:0004591);; Cellular Component: mitochondrion (GO:0005739);; Biological Process: tricarboxylic acid cycle (GO:0006099);; Molecular Function: zinc ion binding (GO:0008270);; Biological Process: methylglyoxal catabolic process to D-lactate via S-lactoyl-glutathione (GO:0019243);; Molecular Function: thiamine pyrophos…	K00164|0|ath:AT5G65750|K00164 2-oxoglutarate dehydrogenase E1 component [EC:1.2.4.2] | (RefSeq) 2-oxoglutarate dehydrogenase, E1 component	Citrate cycle (TCA cycle) (ko00020);; Lysine degradation (ko00310);; Tryptophan metabolism (ko00380);; Carbon metabolism (ko01200)	[G]	Carbohydrate transport and metabolism	Transketolase, pyrimidine binding domain;; Dehydrogenase E1 component;; 2-oxoglutarate dehydrogenase C-terminal;; 2-oxoglutarate dehydrogenase N-terminus	--	C	Energy production and conversion	2-oxoglutarate dehydrogenase, E1 component [Arabidopsis thaliana]	biological process: metabolic process (GO:0008152);; biological process: single-organism process (GO:0044699);; molecular function: catalytic activity (GO:0003824);; cellular component: cell (GO:0005623);; cellular component: organelle (GO:0043226);; cellular component: cell part (GO:0044464);; biological process: cellular process (GO:0009987);; molecular function: binding (GO:0005488);; biologic…
AT5G36700	ATPGLP1	34.3109	1436	0	0	1.00263e-92	-13.3539	down	[F]	Nucleotide transport and metabolism	Cellular Component: nucleus (GO:0005634);; Cellular Component: vacuole (GO:0005773);; Cellular Component: cytosol (GO:0005829);; Molecular Function: phosphoglycolate phosphatase activity (GO:0008967);; Cellular Component: chloroplast stroma (GO:0009570);; Biological Process: dephosphorylation (GO:0016311);; Cellular Component: apoplast (GO:0048046);;	K19269|0|ath:AT5G36790|K19269 phosphoglycolate phosphatase [EC:3.1.3.18 3.1.3.48] | (RefSeq) Haloacid dehalogenase-like hydrolase (HAD) superfamily protein	Glyoxylate and dicarboxylate metabolism (ko00630);; Carbon metabolism (ko01200)	[P]	Inorganic ion transport and metabolism	Haloacid dehalogenase-like hydrolase;; HAD-hyrolase-like;; haloacid dehalogenase-like hydrolase;; Haloacid dehalogenase-like hydrolase;; Mitochondrial PGP phosphatase	Phosphoglycolate phosphatase 1B, chloroplastic OS=Arabidopsis thaliana OX=3702 GN=PGLP1B PE=1 SV=1	G	Carbohydrate transport and metabolism	Haloacid dehalogenase-like hydrolase (HAD) superfamily protein [Arabidopsis thaliana]	cellular component: cell (GO:0005623);; cellular component: organelle (GO:0043226);; cellular component: cell part (GO:0044464);; biological process: metabolic process (GO:0008152);; biological process: cellular process (GO:0009987);; molecular function: catalytic activity (GO:0003824);; cellular component: organelle part (GO:0044422);; cellular component: extracellular region (GO:0005576)
ATCG00830	RPL2.1	14.0712	333	0	0	3.72001e-43	-11.2459	down	[J]	Translation, ribosomal structure and biogenesis	Molecular Function: structural constituent of ribosome (GO:0003735);; Cellular Component: mitochondrial large ribosomal subunit (GO:0005762);; Biological Process: translation (GO:0006412);; Cellular Component: chloroplast (GO:0009507);; Molecular Function: transferase activity (GO:0016740);; Molecular Function: rRNA binding (GO:0019843);;	K02886|3.67388e-177|ath:ArthCp085|K02886 large subunit ribosomal protein L2 | (RefSeq) rpl2; 50S ribosomal protein L2	Ribosome (ko03010)	[J]	Translation, ribosomal structure and biogenesis	Ribosomal Proteins L2, C-terminal domain;; Ribosomal Proteins L2, RNA binding domain	50S ribosomal protein L2, chloroplastic OS=Arabidopsis thaliana OX=3702 GN=rpl2-A PE=3 SV=1	J	Translation, ribosomal structure and biogenesis	ribosomal protein L2 [Arabidopsis thaliana]	molecular function: structural molecule activity (GO:0005198);; cellular component: cell (GO:0005623);; cellular component: macromolecular complex (GO:0032991);; cellular component: organelle (GO:0043226);; cellular component: organelle part (GO:0044422);; cellular component: cell part (GO:0044464);; biological process: metabolic process (GO:0008152);; biological process: cellular process (GO:000…
AT1G25470	ERF116	5.02856	236	0	0	1.84467e-35	-10.7494	down	--	--	Molecular Function: DNA binding (GO:0003677);; Molecular Function: transcription factor activity, sequence-specific DNA binding (GO:0003700);; Cellular Component: nucleus (GO:0005634);; Biological Process: regulation of transcription, DNA-templated (GO:0006355);; Biological Process: pollen development (GO:0009555);;	--	--	--	--	AP2 domain	Ethylene-responsive transcription factor ERF116 OS=Arabidopsis thaliana OX=3702 GN=ERF116 PE=2 SV=1	K	Transcription	hypothetical protein [Arabidopsis thaliana]	molecular function: binding (GO:0005488);; biological process: biological regulation (GO:0065007);; molecular function: nucleic acid binding transcription factor activity (GO:0001071);; cellular component: cell (GO:0005623);; cellular component: organelle (GO:0043226);; cellular component: cell part (GO:0044464);; biological process: multicellular organismal process (GO:0032501);; biological proc…
AT5G60310	LECRK110	2.74208	146	0	0	1.22923e-24	-10.0571	down	[T]	Signal transduction mechanisms	--	--	--	--	--	Legume lectin domain;; Protein kinase domain;; Protein tyrosine kinase	Putative L-type lectin-domain containing receptor kinase I.10 OS=Arabidopsis thaliana OX=3702 GN=LECRK110 PE=3 SV=1	T	Signal transduction mechanisms	Concanavalin A-like lectin protein kinase family protein [Arabidopsis thaliana]	--
AT5G44510	TAO1	1.38875	142	0	0	3.29629e-24	-10.0171	down	[K]	Transcription	Cellular Component: intracellular (GO:0005622);; Biological Process: signal transduction (GO:0007165);; Biological Process: defense response to bacterium (GO:0042742);; Molecular Function: ADP binding (GO:0043531);;	--	--	--	--	TIR domain;; NB-ARC domain;; TIR domain;; Leucine Rich Repeat;; Leucine Rich repeats (2 copies)	Disease resistance protein TAO1 OS=Arabidopsis thaliana OX=3702 GN=TAO1 PE=4 SV=1	S	Function unknown	target of AVRB operation1 [Arabidopsis thaliana]	cellular component: cell (GO:0005623);; cellular component: cell part (GO:0044464);; biological process: cellular process (GO:0009987);; biological process: biological regulation (GO:0065007);; biological process: response to stimulus (GO:0050896);; biological process: multi-organism process (GO:0051704);; molecular function: binding (GO:0005488)
AT2G21430	AT2G21430	1.85784	64	0	0	7.03966e-12	-8.86902	down	[O]	Posttranslational modification, protein turnover, chaperones	--	K01373|0|ath:AT2G21430|K01373 cathepsin F [EC:3.4.22.41] | (RefSeq) Papain family cysteine protease	--	[O]	Posttranslational modification, protein turnover, chaperones	Papain family cysteine protease;; Cathepsin propeptide inhibitor domain (I29)	Probable cysteine protease RD19B OS=Arabidopsis thaliana OX=3702 GN=RD19B PE=2 SV=2	O	Posttranslational modification, protein turnover, chaperones	Papain family cysteine protease [Arabidopsis thaliana]	--
AT3G09405	AT3G09405	1.2235	61	0	0	2.72667e-11	-8.79991	down	--	--	Molecular Function: carboxylic ester hydrolase activity (GO:0004091);; Cellular Component: extracellular region (GO:0005576);;	--	--	[M]	Cell wall/membrane/envelope biogenesis	Pectinacetylesterase	Pectin acetylesterase 4 OS=Arabidopsis thaliana OX=3702 GN=PAE4 PE=3 SV=1	S	Function unknown	Pectinacetylesterase family protein [Arabidopsis thaliana]	cellular component: extracellular region (GO:0005576)
AT3G56380	ARR17	4.52017	60	0	0	4.31508e-11	-8.77612	down	[TK]	Signal transduction mechanisms;; Transcription	Molecular Function: phosphorelay response regulator activity (GO:0000156);; Biological Process: phosphorelay signal transduction system (GO:0000160);; Molecular Function: protein binding (GO:0005515);; Cellular Component: nucleus (GO:0005634);; Cellular Component: cytoplasm (GO:0005737);; Biological Process: regulation of transcription, DNA-templated (GO:0006355);; Biological Process: circadian r…	K14492|2.36e-95|ath:AT3G56380|K14492 two-component response regulator ARR-A family | (RefSeq) RR17; response regulator 17	Plant hormone signal transduction (ko04075)	[K]	Transcription	Response regulator receiver domain	Two-component response regulator ARR17 OS=Arabidopsis thaliana OX=3702 GN=ARR17 PE=2 SV=1	T	Signal transduction mechanisms	response regulator 17 [Arabidopsis thaliana]	biological process: cellular process (GO:0009987);; biological process: signaling (GO:0023052);; biological process: single-organism process (GO:0044699);; biological process: response to stimulus (GO:0050896);; biological process: biological regulation (GO:0065007);; molecular function: signal transducer activity (GO:0004871);; molecular function: binding (GO:0005488);; cellular component: cell …
AT1G24807	AT1G24807	2.74324	56	0	0	1.66259e-10	-8.67682	down	[EH]	Amino acid transport and metabolism;; Coenzyme transport and metabolism	Biological Process: tryptophan biosynthetic process (GO:0000162);; Molecular Function: anthranilate synthase activity (GO:0004049);; Cellular Component: mitochondrion (GO:0005739);; Cellular Component: chloroplast (GO:0009507);; Biological Process: response to bacterium (GO:0009617);; Biological Process: response to salt stress (GO:0009651);; Biological Process: response to ethylene (GO:0009723);…	K01658|9.14149e-164|ath:AT1G24807|K01658 anthranilate synthase component II [EC:4.1.3.27] | (RefSeq) Glutamine amidotransferase type 1 family protein	Phenylalanine, tyrosine and tryptophan biosynthesis (ko00400);; Biosynthesis of amino acids (ko01230)	[E]	Amino acid transport and metabolism	Glutamine amidotransferase class-I;; Peptidase C26	Anthranilate synthase beta subunit 1, chloroplastic OS=Arabidopsis thaliana OX=3702 GN=ASB1 PE=1 SV=1	E	Amino acid transport and metabolism	Glutamine amidotransferase type 1 family protein [Arabidopsis thaliana]	biological process: metabolic process (GO:0008152);; biological process: cellular process (GO:0009987);; biological process: single-organism process (GO:0044699);; molecular function: catalytic activity (GO:0003824);; cellular component: cell (GO:0005623);; cellular component: organelle (GO:0043226);; cellular component: cell part (GO:0044464);; biological process: response to stimulus (GO:005089…
AT4G22410	AT4G22410	1.85976	55	0	0	2.62975e-10	-8.65089	down	--	--	Molecular Function: obsolete ubiquitin thiolesterase activity (GO:0004221);; Cellular Component: nucleus (GO:0005634);; Cellular Component: cytosol (GO:0005829);; Biological Process: ubiquitin-dependent protein catabolic process (GO:0006511);; Molecular Function: zinc ion binding (GO:0008270);;	K12847|0|ath:AT4G22410|K12847 U4/U6.U5 tri-snRNP-associated protein 2 | (RefSeq) U4/U6.U5 tri-snRNP-associated-like protein	Spliceosome (ko03040)	[Z]	Cytoskeleton	Ubiquitin carboxyl-terminal hydrolase;; Zn-finger in ubiquitin-hydrolases and other protein	Ubiquitin carboxyl-terminal hydrolase 22 OS=Arabidopsis thaliana OX=3702 GN=UBP22 PE=2 SV=1	O	Posttranslational modification, protein turnover, chaperones	putative protein [Arabidopsis thaliana]	cellular component: cell (GO:0005623);; cellular component: organelle (GO:0043226);; cellular component: cell part (GO:0044464);; biological process: metabolic process (GO:0008152);; biological process: cellular process (GO:0009987);; molecular function: binding (GO:0005488)
AT5G42880	WEL3	0.798913	55	0	0	2.62975e-10	-8.65089	down	--	--	--	--	--	--	--	Weak chloroplast movement under blue light	Protein WEAK CHLOROPLAST MOVEMENT UNDER BLUE LIGHT-like 3 OS=Arabidopsis thaliana OX=3702 GN=WEL3 PE=2 SV=1	S	Function unknown	WEAK CHLOROPLAST MOVEMENT UNDER BLUE LIGHT-like protein (DUF827) [Arabidopsis thaliana]	--
AT5G65080	MAF5	1.83247	54	0	0	4.17408e-10	-8.62448	down	--	--	Molecular Function: transcription factor activity, sequence-specific DNA binding (GO:0003700);; Cellular Component: nucleus (GO:0005634);; Cellular Component: plasma membrane (GO:0005886);; Biological Process: negative regulation of flower development (GO:0009910);; Biological Process: vernalization response (GO:0010048);; Biological Process: anthocyanin accumulation in tissues in response to UV …	--	--	[K]	Transcription	SRF-type transcription factor (DNA-binding and dimerisation domain);; K-box region	Protein MADS AFFECTING FLOWERING 5 OS=Arabidopsis thaliana OX=3702 GN=MAF5 PE=2 SV=2	K	Transcription	MADS box protein FCL1 [Arabidopsis thaliana]	biological process: biological regulation (GO:0065007);; molecular function: nucleic acid binding transcription factor activity (GO:0001071);; cellular component: cell (GO:0005623);; cellular component: organelle (GO:0043226);; cellular component: cell part (GO:0044464);; cellular component: membrane (GO:0016020);; biological process: response to stimulus (GO:0050896);; biological process: multic…
AT1G71920	HISN6B	1.14226	51	0	0	1.05819e-10	-8.54223	down	[E]	Amino acid transport and metabolism	Biological Process: histidine biosynthetic process (GO:0000105);; Molecular Function: histidinol-phosphate transaminase activity (GO:0004400);; Cellular Component: chloroplast stroma (GO:0009570);; Biological Process: embryo development ending in seed dormancy (GO:0009793);; Molecular Function: pyridoxal phosphate binding (GO:0030170);;	K00817|0|ath:AT1G71920|K00817 histidinol-phosphate aminotransferase [EC:2.6.1.9] | (RefSeq) HISN6B; HISTIDINE BIOSYNTHESIS 6B	Histidine metabolism (ko00340);; Tyrosine metabolism (ko00350);; Phenylalanine metabolism (ko00360);; Phenylalanine, tyrosine and tryptophan biosynthesis (ko00400);; Tropane, piperidine and pyridine alkaloid biosynthesis (ko00960);; Biosynthesis of amino acids (ko01230)	[E]	Amino acid transport and metabolism	Aminotransferase class I and II	Histidinol-phosphate aminotransferase 2, chloroplastic OS=Arabidopsis thaliana OX=3702 GN=HISN6B PE=1 SV=1	E	Amino acid transport and metabolism	histidinol phosphate aminotransferase 1 [Arabidopsis thaliana]	biological process: metabolic process (GO:0008152);; biological process: cellular process (GO:0009987);; biological process: single-organism process (GO:0044699);; molecular function: catalytic activity (GO:0003824);; cellular component: cell (GO:0005623);; cellular component: organelle (GO:0043226);; cellular component: organelle part (GO:0044422);; cellular component: cell part (GO:0044464);; b…
AT3G46660	UGT76E12	0.710142	38	0	0	4.12016e-08	-8.11906	down	[G]	Carbohydrate transport and metabolism	Cellular Component: nucleus (GO:0005634);; Biological Process: fatty acid beta-oxidation (GO:0006635);; Molecular Function: quercetin 3-O-glucosyltransferase activity (GO:0080043);; Molecular Function: quercetin 7-O-glucosyltransferase activity (GO:0080044);;	--	--	[GC]	Carbohydrate transport and metabolism;; Energy production and conversion	UDP-glucoronosyl and UDP-glucosyl transferase	UDP-glycosyltransferase 76E12 OS=Arabidopsis thaliana OX=3702 GN=UGT76E12 PE=2 SV=1	S	Function unknown	UDP-glucosyl transferase 76E12 [Arabidopsis thaliana]	cellular component: cell (GO:0005623);; cellular component: organelle (GO:0043226);; cellular component: cell part (GO:0044464);; biological process: metabolic process (GO:0008152);; biological process: cellular process (GO:0009987);; biological process: single-organism process (GO:0044699);; molecular function: catalytic activity (GO:0003824)
AT1G48598	CPuORF31	28.4789	1598	0.096354	5	1.63617e-89	-8.00617	down	--	--	--	--	--	--	--	--	--	--	--	--	--
AT5G06980	AT5G06980	0.803679	30	0	0	1.55659e-06	-7.77941	down	--	--	Cellular Component: nucleus (GO:0005634);; Biological Process: response to salt stress (GO:0009651);; Biological Process: response to abscisic acid (GO:0009737);; Biological Process: myo-inositol hexakisphosphate biosynthetic process (GO:0010264);; Biological Process: response to karrikin (GO:0080167);;	--	--	--	--	--	Protein LNK4 OS=Arabidopsis thaliana OX=3702 GN=LNK4 PE=1 SV=1	S	Function unknown	hypothetical protein AT5G06980 [Arabidopsis thaliana]	cellular component: cell (GO:0005623);; cellular component: organelle (GO:0043226);; cellular component: cell part (GO:0044464);; biological process: response to stimulus (GO:0050896);; biological process: metabolic process (GO:0008152);; biological process: cellular process (GO:0009987);; biological process: single-organism process (GO:0044699)
Arabidopsis_thaliana_newGene_194	--	0.639661	30	0	0	1.55659e-06	-7.77941	down	--	--	Molecular Function: structural constituent of cell wall (GO:0005199);; Biological Process: plant-type cell wall organization (GO:0009664);; Cellular Component: integral component of membrane (GO:0016021);;	--	--	--	--	Extensin-like region	--	--	--	hypothetical protein ARALYDRAFT_917863 [Arabidopsis lyrata subsp. lyrata]	molecular function: structural molecule activity (GO:0005198);; biological process: cellular process (GO:0009987);; biological process: cellular component organization or biogenesis (GO:0071840);; cellular component: membrane (GO:0016020);; cellular component: membrane part (GO:0044425)
AT2G39030	AT2G39030/T7F6.20	1.00977	29	0	0	2.64741e-06	-7.73072	down	[J]	Translation, ribosomal structure and biogenesis	Biological Process: ornithine metabolic process (GO:0006591);; Molecular Function: N-acetyltransferase activity (GO:0008080);; Cellular Component: chloroplast (GO:0009507);; Biological Process: response to jasmonic acid (GO:0009753);;	--	--	[E]	Amino acid transport and metabolism	Acetyltransferase (GNAT) family;; Acetyltransferase (GNAT) domain;; Acetyltransferase (GNAT) domain;; FR47-like protein	L-ornithine N5-acetyltransferase NATA1 OS=Arabidopsis thaliana OX=3702 GN=NATA1 PE=2 SV=1	K	Transcription	Acyl-CoA N-acyltransferases (NAT) superfamily protein [Arabidopsis thaliana]	biological process: metabolic process (GO:0008152);; biological process: cellular process (GO:0009987);; biological process: single-organism process (GO:0044699);; molecular function: catalytic activity (GO:0003824);; cellular component: cell (GO:0005623);; cellular component: organelle (GO:0043226);; cellular component: cell part (GO:0044464);; biological process: response to stimulus (GO:005089…
AT5G15948	CPuORF10	0.543777	29	0	0	2.64741e-06	-7.73072	down	--	--	--	--	--	--	--	S-adenosyl-l-methionine decarboxylase leader peptide	--	S	Function unknown	Hypothetical protein [Arabidopsis thaliana]	--
AT4G25560	AtMYB18	1.05852	28	0	0	4.47743e-06	-7.68034	down	--	--	Molecular Function: DNA binding (GO:0003677);; Molecular Function: chromatin binding (GO:0003682);; Molecular Function: transcription factor activity, sequence-specific DNA binding (GO:0003700);; Molecular Function: protein binding (GO:0005515);; Cellular Component: nucleus (GO:0005634);; Biological Process: response to salicylic acid (GO:0009751);; Biological Process: far-red light signaling pat…	K09422|0|ath:AT4G25560|K09422 myb proto-oncogene protein, plant | (RefSeq) LAF1; myb domain protein 18	--	[K]	Transcription	Myb-like DNA-binding domain;; Myb-like DNA-binding domain	Transcription factor LAF1 OS=Arabidopsis thaliana OX=3702 GN=LAF1 PE=1 SV=2	K	Transcription	myb domain protein 18 [Arabidopsis thaliana]	molecular function: binding (GO:0005488);; biological process: biological regulation (GO:0065007);; molecular function: nucleic acid binding transcription factor activity (GO:0001071);; cellular component: cell (GO:0005623);; cellular component: organelle (GO:0043226);; cellular component: cell part (GO:0044464);; biological process: response to stimulus (GO:0050896);; biological process: cellula…
AT5G59580	UGT76E1	0.624161	28	0	0	4.47743e-06	-7.68034	down	[G]	Carbohydrate transport and metabolism	Cellular Component: nucleus (GO:0005634);; Biological Process: metabolic process (GO:0008152);; Molecular Function: quercetin 3-O-glucosyltransferase activity (GO:0080043);; Molecular Function: quercetin 7-O-glucosyltransferase activity (GO:0080044);;	--	--	[GC]	Carbohydrate transport and metabolism;; Energy production and conversion	UDP-glucoronosyl and UDP-glucosyl transferase	UDP-glycosyltransferase 76E1 OS=Arabidopsis thaliana OX=3702 GN=UGT76E1 PE=2 SV=1	S	Function unknown	UDP-glucosyl transferase 76E1 [Arabidopsis thaliana]	cellular component: cell (GO:0005623);; cellular component: organelle (GO:0043226);; cellular component: cell part (GO:0044464);; biological process: metabolic process (GO:0008152);; molecular function: catalytic activity (GO:0003824)
AT2G14610	PR1	35.4269	771	0.111357	3	4.12377e-66	-7.67074	down	[S]	Function unknown	Biological Process: MAPK cascade (GO:0000165);; Cellular Component: extracellular region (GO:0005576);; Cellular Component: cell wall (GO:0005618);; Biological Process: protein targeting to membrane (GO:0006612);; Biological Process: response to water deprivation (GO:0009414);; Biological Process: detection of biotic stimulus (GO:0009595);; Biological Process: salicylic acid biosynthetic process …	K13449|6.76039e-116|ath:AT2G14610|K13449 pathogenesis-related protein 1 | (RefSeq) PR1; pathogenesis-related protein 1	Plant hormone signal transduction (ko04075);; Plant-pathogen interaction (ko04626)	[S]	Function unknown	Cysteine-rich secretory protein family	Pathogenesis-related protein 1 OS=Arabidopsis thaliana OX=3702 GN=At2g14610 PE=1 SV=1	S	Function unknown	pathogenesis-related protein 1 [Arabidopsis thaliana]	biological process: metabolic process (GO:0008152);; biological process: cellular process (GO:0009987);; biological process: signaling (GO:0023052);; biological process: single-organism process (GO:0044699);; biological process: response to stimulus (GO:0050896);; biological process: biological regulation (GO:0065007);; cellular component: extracellular region (GO:0005576);; cellular component: c…
AT2G26020	PDF1.2b	3.37658	27	0	0	7.39606e-06	-7.62813	down	--	--	Cellular Component: extracellular region (GO:0005576);; Cellular Component: cell wall (GO:0005618);; Biological Process: response to insect (GO:0009625);; Biological Process: response to salicylic acid (GO:0009751);; Biological Process: response to jasmonic acid (GO:0009753);; Biological Process: jasmonic acid and ethylene-dependent systemic resistance (GO:0009861);; Biological Process: ethylene-…	K20727|2.56985e-52|ath:AT2G26020|K20727 defensin-like protein 16 | (RefSeq) PDF1.2b; plant defensin 1.2b	--	--	--	Gamma-thionin family	Putative defensin-like protein 15 OS=Arabidopsis thaliana OX=3702 GN=PDF1.2B PE=3 SV=1	U	Intracellular trafficking, secretion, and vesicular transport	plant defensin 1.2b [Arabidopsis thaliana]	cellular component: extracellular region (GO:0005576);; cellular component: cell (GO:0005623);; cellular component: cell part (GO:0044464);; biological process: response to stimulus (GO:0050896);; biological process: multi-organism process (GO:0051704);; biological process: immune system process (GO:0002376);; biological process: cellular process (GO:0009987);; biological process: signaling (GO:0…
AT2G34390	NIP21	0.81784	27	0	0	7.39606e-06	-7.62813	down	[G]	Carbohydrate transport and metabolism	Biological Process: response to hypoxia (GO:0001666);; Cellular Component: endoplasmic reticulum (GO:0005783);; Cellular Component: plasma membrane (GO:0005886);; Molecular Function: lactate transmembrane transporter activity (GO:0015129);; Molecular Function: water channel activity (GO:0015250);; Biological Process: lactate transport (GO:0015727);; Cellular Component: integral component of membr…	K09874|0|ath:AT2G34390|K09874 aquaporin NIP | (RefSeq) NIP2;1; NOD26-like intrinsic protein 2;1	--	[G]	Carbohydrate transport and metabolism	Major intrinsic protein	Aquaporin NIP2-1 OS=Arabidopsis thaliana OX=3702 GN=NIP2-1 PE=2 SV=2	G	Carbohydrate transport and metabolism	NOD26-like intrinsic protein 2;1 [Arabidopsis thaliana]	biological process: response to stimulus (GO:0050896);; cellular component: cell (GO:0005623);; cellular component: organelle (GO:0043226);; cellular component: cell part (GO:0044464);; cellular component: membrane (GO:0016020);; biological process: single-organism process (GO:0044699);; biological process: localization (GO:0051179);; molecular function: transporter activity (GO:0005215);; cellul…
AT5G55790	AT5G55790	7.34355	141	0.004776	1	8.99362e-23	-6.70485	down	--	--	Cellular Component: mitochondrion (GO:0005739);; Biological Process: vernalization response (GO:0010048);;	--	--	--	--	--	--	--	--	hypothetical protein AT5G55790 [Arabidopsis thaliana]	cellular component: cell (GO:0005623);; cellular component: organelle (GO:0043226);; cellular component: cell part (GO:0044464);; biological process: response to stimulus (GO:0050896)
AT2G26530	AR781	100.609	4192	1.24389	43	4.91405e-100	-6.32155	down	--	--	--	--	--	--	--	Protein of unknown function (DUF1645)	--	S	Function unknown	putative yeast pheromone receptor protein AR781 [Arabidopsis thaliana]	--
ATCG00790	RPL16	213.984	2500	2.74428	27	4.09693e-89	-6.24501	down	[J]	Translation, ribosomal structure and biogenesis	Cellular Component: plastid large ribosomal subunit (GO:0000311);; Molecular Function: structural constituent of ribosome (GO:0003735);; Cellular Component: mitochondrial large ribosomal subunit (GO:0005762);; Biological Process: DNA-templated transcription, elongation (GO:0006354);; Biological Process: translation (GO:0006412);; Cellular Component: chloroplast stroma (GO:0009570);; Cellular Comp…	K02878|4.55608e-83|eus:ASK66_gp029|K02878 large subunit ribosomal protein L16 | (RefSeq) rpl16; ribosomal protein L16	Ribosome (ko03010)	[J]	Translation, ribosomal structure and biogenesis	Ribosomal protein L16p/L10e	50S ribosomal protein L16, chloroplastic OS=Olimarabidopsis pumila OX=74718 GN=rpl16 PE=3 SV=1	J	Translation, ribosomal structure and biogenesis	ribosomal protein L16 [Arabidopsis thaliana]	cellular component: cell (GO:0005623);; cellular component: macromolecular complex (GO:0032991);; cellular component: organelle (GO:0043226);; cellular component: organelle part (GO:0044422);; cellular component: cell part (GO:0044464);; molecular function: structural molecule activity (GO:0005198);; biological process: metabolic process (GO:0008152);; biological process: cellular process (GO:000…
AT1G55980	AT1G55980	4.23061	141	0.081346	3	1.06198e-20	-5.22085	down	[R]	General function prediction only	Cellular Component: nucleus (GO:0005634);;	--	--	--	--	NAD(P)-binding Rossmann-like domain;; Flavin containing amine oxidoreductase	Probable ubiquitin-like-specific protease 2A OS=Arabidopsis thaliana OX=3702 GN=ULP2A PE=2 SV=2	S	Function unknown	FAD/NAD(P)-binding oxidoreductase family protein [Arabidopsis thaliana]	cellular component: cell (GO:0005623);; cellular component: organelle (GO:0043226);; cellular component: cell part (GO:0044464)
ATMG01190	ATP1	7.79343	341	0.236511	9	3.66449e-34	-4.94443	down	[C]	Energy production and conversion	Cellular Component: mitochondrial proton-transporting ATP synthase complex, catalytic core F(1) (GO:0000275);; Molecular Function: copper ion binding (GO:0005507);; Molecular Function: ATP binding (GO:0005524);; Cellular Component: cell wall (GO:0005618);; Cellular Component: nucleolus (GO:0005730);; Cellular Component: vacuolar membrane (GO:0005774);; Cellular Component: Golgi apparatus (GO:0005…	K02132|0|ath:ArthMp100|K02132 F-type H+-transporting ATPase subunit alpha | (RefSeq) atp1; ATPase subunit 1	Oxidative phosphorylation (ko00190)	[C]	Energy production and conversion	ATP synthase alpha/beta family, nucleotide-binding domain;; ATP synthase alpha/beta chain, C terminal domain;; ATP synthase alpha/beta family, beta-barrel domain	ATP synthase subunit alpha, mitochondrial OS=Raphanus sativus OX=3726 GN=ATPA PE=3 SV=1	C	Energy production and conversion	ATPase subunit 1 [Arabidopsis thaliana]	cellular component: cell (GO:0005623);; cellular component: membrane (GO:0016020);; cellular component: macromolecular complex (GO:0032991);; cellular component: organelle (GO:0043226);; cellular component: organelle part (GO:0044422);; cellular component: membrane part (GO:0044425);; cellular component: cell part (GO:0044464);; molecular function: binding (GO:0005488);; biological process: respo…
AT1G26390	AT1G26390	2.16948	110	0.048195	3	2.45053e-16	-4.86305	down	[C]	Energy production and conversion	--	--	--	--	--	FAD binding domain;; Berberine and berberine like	Berberine bridge enzyme-like 4 OS=Arabidopsis thaliana OX=3702 GN=FOX2 PE=2 SV=1	C	Energy production and conversion	FAD-binding Berberine family protein [Arabidopsis thaliana]	--
AT5G61910	BON1	102.492	17366	5.51996	576	4.04424e-78	-4.6319	down	[L]	Replication, recombination and repair	--	--	--	--	--	Copine;; Development and cell death domain;; C2 domain	Protein BONZAI 1 OS=Arabidopsis thaliana OX=3702 GN=BON1 PE=1 SV=2	S	Function unknown	DCD (Development and Cell Death) domain protein [Arabidopsis thaliana]	--
AT3G07520	ATGLR1.4	1.46341	118	0.058311	4	5.9707e-16	-4.56231	down	[ET]	Amino acid transport and metabolism;; Signal transduction mechanisms	Molecular Function: ionotropic glutamate receptor activity (GO:0004970);; Molecular Function: intracellular ligand-gated ion channel activity (GO:0005217);; Molecular Function: extracellular-glutamate-gated ion channel activity (GO:0005234);; Molecular Function: calcium channel activity (GO:0005262);; Cellular Component: extracellular region (GO:0005576);; Biological Process: cellular calcium ion…	K05387|0|ath:AT3G07520|K05387 glutamate receptor, ionotropic, plant | (RefSeq) GLR1.4; glutamate receptor 1.4	--	[PET]	Inorganic ion transport and metabolism;; Amino acid transport and metabolism;; Signal transduction mechanisms	Receptor family ligand binding region;; Ligand-gated ion channel;; Bacterial extracellular solute-binding proteins, family 3;; Periplasmic binding protein;; Ligated ion channel L-glutamate- and glycine-binding site	Glutamate receptor 1.4 OS=Arabidopsis thaliana OX=3702 GN=GLR1.4 PE=2 SV=2	U	Intracellular trafficking, secretion, and vesicular transport	glutamate receptor 1.4 [Arabidopsis thaliana]	biological process: cellular process (GO:0009987);; biological process: signaling (GO:0023052);; biological process: single-organism process (GO:0044699);; biological process: response to stimulus (GO:0050896);; biological process: localization (GO:0051179);; biological process: biological regulation (GO:0065007);; molecular function: signal transducer activity (GO:0004871);; molecular function: …
AT3G11080	AtRLP35	3.85169	317	0.151624	11	7.80442e-31	-4.55293	down	[K]	Transcription	Cellular Component: extracellular region (GO:0005576);; Biological Process: defense response (GO:0006952);; Biological Process: signal transduction (GO:0007165);; Molecular Function: kinase activity (GO:0016301);;	--	--	[R]	General function prediction only	Leucine rich repeat;; Leucine Rich repeats (2 copies);; Leucine Rich Repeat;; Leucine Rich repeat;; Leucine rich repeat N-terminal domain	Receptor-like protein 19 OS=Arabidopsis thaliana OX=3702 GN=RLP19 PE=2 SV=1	S	Function unknown	receptor like protein 35 [Arabidopsis thaliana]	cellular component: extracellular region (GO:0005576);; biological process: response to stimulus (GO:0050896);; biological process: cellular process (GO:0009987);; biological process: biological regulation (GO:0065007);; molecular function: catalytic activity (GO:0003824)
AT2G07719	AT2G07719	1.51154	31	0.052428	1	9.48972e-06	-4.52446	down	--	--	Cellular Component: mitochondrion (GO:0005739);;	--	--	--	--	--	Uncharacterized mitochondrial protein AtMg00610 OS=Arabidopsis thaliana OX=3702 GN=AtMg00610 PE=4 SV=1	--	--	hypothetical protein ArthMp054 [Arabidopsis thaliana]	cellular component: cell (GO:0005623);; cellular component: organelle (GO:0043226);; cellular component: cell part (GO:0044464)
AT4G32208	AT4G32208	2.92596	58	0.078993	2	4.41963e-09	-4.50033	down	[O]	Posttranslational modification, protein turnover, chaperones	Molecular Function: ATP binding (GO:0005524);; Cellular Component: cell wall (GO:0005618);; Cellular Component: mitochondrial matrix (GO:0005759);; Cellular Component: vacuolar membrane (GO:0005774);; Cellular Component: Golgi apparatus (GO:0005794);; Biological Process: protein folding (GO:0006457);; Biological Process: response to heat (GO:0009408);; Cellular Component: chloroplast (GO:0009507)…	--	--	[O]	Posttranslational modification, protein turnover, chaperones	Hsp70 protein	Heat shock 70 kDa protein 10, mitochondrial OS=Arabidopsis thaliana OX=3702 GN=HSP70-10 PE=1 SV=1	O	Posttranslational modification, protein turnover, chaperones	heat shock protein 70 (Hsp 70) family protein [Arabidopsis thaliana]	molecular function: binding (GO:0005488);; cellular component: cell (GO:0005623);; cellular component: cell part (GO:0044464);; cellular component: membrane-enclosed lumen (GO:0031974);; cellular component: organelle (GO:0043226);; cellular component: organelle part (GO:0044422);; cellular component: membrane (GO:0016020);; biological process: cellular process (GO:0009987);; biological process: r…
AT1G57650	AT1G57650	2.88899	208	0.133058	8	1.13832e-23	-4.39931	down	--	--	Cellular Component: nucleus (GO:0005634);; Biological Process: defense response (GO:0006952);; Molecular Function: purine ribonucleoside binding (GO:0032550);; Molecular Function: adenyl ribonucleotide binding (GO:0032559);; Biological Process: transcription factor import into nucleus (GO:0042991);; Molecular Function: anion binding (GO:0043168);;	--	--	--	--	Leucine Rich Repeat	Disease resistance protein TAO1 OS=Arabidopsis thaliana OX=3702 GN=TAO1 PE=4 SV=1	--	--	ATP binding protein [Arabidopsis thaliana]	cellular component: cell (GO:0005623);; cellular component: organelle (GO:0043226);; cellular component: cell part (GO:0044464);; biological process: response to stimulus (GO:0050896);; molecular function: binding (GO:0005488);; biological process: single-organism process (GO:0044699);; biological process: localization (GO:0051179)
AT4G36820	AT4G36820	0.83955	27	0.036267	1	6.76035e-05	-4.32609	down	--	--	Cellular Component: mitochondrion (GO:0005739);; Cellular Component: chloroplast (GO:0009507);;	K20858|0|ath:AT4G36820|K20858 calcium uniporter protein, mitochondrial | (RefSeq) calcium uniporter (DUF607)	--	[R]	General function prediction only	Mitochondrial calcium uniporter	Calcium uniporter protein 1, mitochondrial OS=Arabidopsis thaliana OX=3702 GN=At4g36820 PE=2 SV=1	S	Function unknown	calcium uniporter (DUF607) [Arabidopsis thaliana]	cellular component: cell (GO:0005623);; cellular component: organelle (GO:0043226);; cellular component: cell part (GO:0044464)
AT4G14368	AT4G14368	0.756592	75	0.024772	3	5.23869e-11	-4.31135	down	[DZ]	Cell cycle control, cell division, chromosome partitioning;; Cytoskeleton	Molecular Function: chromatin binding (GO:0003682);; Cellular Component: Golgi apparatus (GO:0005794);; Cellular Component: cell cortex (GO:0005938);; Biological Process: signal transduction (GO:0007165);; Molecular Function: Ran GTPase binding (GO:0008536);; Biological Process: plant-type cell wall modification (GO:0009827);; Biological Process: pollen tube growth (GO:0009860);; Molecular Functi…	--	--	--	--	Regulator of chromosome condensation (RCC1) repeat;; Regulator of chromosome condensation (RCC1) repeat;; FYVE zinc finger;; Transcription factor BRX N-terminal domain;; Transcription factor regulating root and shoot growth via Pin3;; Pleckstrin homology domain	PH, RCC1 and FYVE domains-containing protein 1 OS=Arabidopsis thaliana OX=3702 GN=PRAF1 PE=1 SV=1	DZ	Cell cycle control, cell division, chromosome partitioning;; Cytoskeleton	Regulator of chromosome condensation (RCC1) family protein [Arabidopsis thaliana]	molecular function: binding (GO:0005488);; cellular component: cell (GO:0005623);; cellular component: organelle (GO:0043226);; cellular component: cell part (GO:0044464);; biological process: cellular process (GO:0009987);; biological process: biological regulation (GO:0065007);; biological process: cellular component organization or biogenesis (GO:0071840);; biological process: reproduction (GO…
AT2G36320	SAP4	1.46528	65	0.068212	3	1.96474e-09	-4.1053	down	--	--	Molecular Function: DNA binding (GO:0003677);; Cellular Component: nucleus (GO:0005634);; Molecular Function: zinc ion binding (GO:0008270);;	--	--	[R]	General function prediction only	A20-like zinc finger;; AN1-like Zinc finger	Zinc finger A20 and AN1 domain-containing stress-associated protein 4 OS=Arabidopsis thaliana OX=3702 GN=SAP4 PE=1 SV=1	S	Function unknown	A20/AN1-like zinc finger family protein [Arabidopsis thaliana]	molecular function: binding (GO:0005488);; cellular component: cell (GO:0005623);; cellular component: organelle (GO:0043226);; cellular component: cell part (GO:0044464)
AT3G22231	PCC1	193.202	3052	11.3243	147	5.60558e-57	-4.09295	down	--	--	Cellular Component: nucleus (GO:0005634);; Cellular Component: plasma membrane (GO:0005886);; Biological Process: response to bacterium (GO:0009617);; Biological Process: response to fungus (GO:0009620);;	--	--	--	--	Cysteine-rich TM module stress tolerance	Cysteine-rich and transmembrane domain-containing protein PCC1 OS=Arabidopsis thaliana OX=3702 GN=PCC1 PE=1 SV=1	S	Function unknown	pathogen and circadian controlled 1 [Arabidopsis thaliana]	cellular component: cell (GO:0005623);; cellular component: organelle (GO:0043226);; cellular component: cell part (GO:0044464);; cellular component: membrane (GO:0016020);; biological process: response to stimulus (GO:0050896);; biological process: multi-organism process (GO:0051704)
AT5G09670	AT5G09670	3.38255	292	0.196382	15	2.43148e-26	-3.99092	down	--	--	Cellular Component: nucleus (GO:0005634);;	--	--	--	--	--	Probable WRKY transcription factor 19 OS=Arabidopsis thaliana OX=3702 GN=WRKY19 PE=3 SV=1	S	Function unknown	loricrin-like protein [Arabidopsis thaliana]	cellular component: cell (GO:0005623);; cellular component: organelle (GO:0043226);; cellular component: cell part (GO:0044464)
AT3G50685	AT3G50685	53.2939	1038	3.37994	55	1.16012e-43	-3.95359	down	--	--	Cellular Component: mitochondrion (GO:0005739);; Biological Process: carotenoid biosynthetic process (GO:0016117);; Biological Process: glucosinolate biosynthetic process (GO:0019761);; Biological Process: protein autophosphorylation (GO:0046777);;	--	--	[S]	Function unknown	--	--	S	Function unknown	anti-muellerian hormone type-2 receptor [Arabidopsis thaliana]	cellular component: cell (GO:0005623);; cellular component: organelle (GO:0043226);; cellular component: cell part (GO:0044464);; biological process: metabolic process (GO:0008152);; biological process: cellular process (GO:0009987);; biological process: single-organism process (GO:0044699)
AT4G04510	CRK38	0.834381	54	0.038257	3	1.20493e-07	-3.83844	down	[T]	Signal transduction mechanisms	Molecular Function: protein serine/threonine kinase activity (GO:0004674);; Molecular Function: ATP binding (GO:0005524);; Biological Process: protein phosphorylation (GO:0006468);; Cellular Component: chloroplast (GO:0009507);;	--	--	--	--	Protein kinase domain;; Protein tyrosine kinase;; Salt stress response/antifungal	Cysteine-rich receptor-like protein kinase 38 OS=Arabidopsis thaliana OX=3702 GN=CRK38 PE=3 SV=1	S	Function unknown	cysteine-rich RLK (RECEPTOR-like protein kinase) 38 [Arabidopsis thaliana]	biological process: metabolic process (GO:0008152);; biological process: cellular process (GO:0009987);; molecular function: catalytic activity (GO:0003824);; molecular function: binding (GO:0005488);; cellular component: cell (GO:0005623);; cellular component: organelle (GO:0043226);; cellular component: cell part (GO:0044464)
AT5G46590	anac096	0.949392	35	0.044767	2	5.9518e-05	-3.77387	down	--	--	Molecular Function: DNA binding (GO:0003677);; Molecular Function: transcription factor activity, sequence-specific DNA binding (GO:0003700);; Cellular Component: nucleus (GO:0005634);; Biological Process: regulation of transcription, DNA-templated (GO:0006355);; Biological Process: multicellular organism development (GO:0007275);;	--	--	--	--	No apical meristem (NAM) protein	NAC domain-containing protein 96 OS=Arabidopsis thaliana OX=3702 GN=NAC096 PE=1 SV=1	S	Function unknown	NAC domain containing protein 96 [Arabidopsis thaliana]	molecular function: binding (GO:0005488);; biological process: biological regulation (GO:0065007);; molecular function: nucleic acid binding transcription factor activity (GO:0001071);; cellular component: cell (GO:0005623);; cellular component: organelle (GO:0043226);; cellular component: cell part (GO:0044464);; biological process: multicellular organismal process (GO:0032501);; biological proc…
AT4G28520	CRU3	0.650439	34	0.046799	2	9.18e-05	-3.73222	down	--	--	--	--	--	--	--	Cupin	12S seed storage protein CRC OS=Arabidopsis thaliana OX=3702 GN=CRC PE=1 SV=1	S	Function unknown	cruciferin 3 [Arabidopsis thaliana]	--
AT5G57760	AT5G57760	25.9563	411	1.97664	26	1.47069e-28	-3.69491	down	--	--	Cellular Component: mitochondrion (GO:0005739);;	--	--	--	--	--	--	S	Function unknown	hypothetical protein AT5G57760 [Arabidopsis thaliana]	cellular component: cell (GO:0005623);; cellular component: organelle (GO:0043226);; cellular component: cell part (GO:0044464)
AT1G76470	AT1G76470	2.05538	62	0.136335	4	2.94837e-08	-3.63537	down	[M]	Cell wall/membrane/envelope biogenesis	--	--	--	[V]	Defense mechanisms	NAD dependent epimerase/dehydratase family;; 3-beta hydroxysteroid dehydrogenase/isomerase family;; NAD(P)H-binding;; GDP-mannose 4,6 dehydratase;; Male sterility protein;; Polysaccharide biosynthesis protein;; NmrA-like family;; KR domain	Cinnamoyl-CoA reductase 2 OS=Arabidopsis thaliana OX=3702 GN=CCR2 PE=1 SV=1	M	Cell wall/membrane/envelope biogenesis	NAD(P)-binding Rossmann-fold superfamily protein [Arabidopsis thaliana]	--
AT3G16620	ATTOC120	2.19829	320	0.176401	22	1.49739e-24	-3.57386	down	[R]	General function prediction only	Molecular Function: transmembrane signaling receptor activity (GO:0004888);; Molecular Function: GTP binding (GO:0005525);; Biological Process: protein import into nucleus (GO:0006606);; Cellular Component: chloroplast outer membrane (GO:0009707);; Biological Process: determination of bilateral symmetry (GO:0009855);; Biological Process: animal organ morphogenesis (GO:0009887);; Biological Proces…	--	--	--	--	Translocase of chloroplast 159/132, membrane anchor domain;; AIG1 family;; 50S ribosome-binding GTPase	Translocase of chloroplast 120, chloroplastic OS=Arabidopsis thaliana OX=3702 GN=TOC120 PE=1 SV=1	S	Function unknown	translocon outer complex protein 120 [Arabidopsis thaliana]	biological process: cellular process (GO:0009987);; biological process: signaling (GO:0023052);; biological process: single-organism process (GO:0044699);; biological process: response to stimulus (GO:0050896);; biological process: biological regulation (GO:0065007);; molecular function: signal transducer activity (GO:0004871);; molecular function: molecular transducer activity (GO:0060089);; mol…
AT5G62280	AT5G62280	13.0375	398	1.15794	30	4.62528e-26	-3.44294	down	--	--	--	--	--	--	--	Protein of unknown function (DUF1442)	--	S	Function unknown	DUF1442 family protein (DUF1442) [Arabidopsis thaliana]	--
AT3G48630	AT3G48630	7.46386	222	0.658132	17	3.25586e-19	-3.41642	down	--	--	--	--	--	--	--	--	--	--	--	hypothetical protein AT3G48630 [Arabidopsis thaliana]	--
AT4G33720	AT4G33720	1.74303	40	0.108656	3	2.61379e-05	-3.40676	down	[S]	Function unknown	--	K13449|1.12748e-120|ath:AT4G33720|K13449 pathogenesis-related protein 1 | (RefSeq) CAP (Cysteine-rich secretory proteins, Antigen 5, and Pathogenesis-related 1 protein) superfamily protein	Plant hormone signal transduction (ko04075);; Plant-pathogen interaction (ko04626)	[S]	Function unknown	Cysteine-rich secretory protein family	Pathogenesis-related protein 1 OS=Arabidopsis thaliana OX=3702 GN=PRB1 PE=2 SV=1	S	Function unknown	CAP (Cysteine-rich secretory proteins, Antigen 5, and Pathogenesis-related 1 protein) superfamily protein [Arabidopsis thaliana]	--
AT1G05420	ATOFP12	2.40406	47	0.219339	4	7.78911e-06	-3.23678	down	--	--	Cellular Component: nucleus (GO:0005634);; Biological Process: negative regulation of transcription, DNA-templated (GO:0045892);;	--	--	--	--	Transcriptional repressor, ovate	Transcription repressor OFP12 OS=Arabidopsis thaliana OX=3702 GN=OFP12 PE=1 SV=1	S	Function unknown	ovate family protein 12 [Arabidopsis thaliana]	cellular component: cell (GO:0005623);; cellular component: organelle (GO:0043226);; cellular component: cell part (GO:0044464);; biological process: biological regulation (GO:0065007)
AT2G32680	AtRLP23	15.5712	1269	1.63186	111	9.02529e-35	-3.23187	down	[K]	Transcription	Biological Process: MAPK cascade (GO:0000165);; Cellular Component: extracellular region (GO:0005576);; Cellular Component: plasma membrane (GO:0005886);; Biological Process: regulation of transcription, DNA-templated (GO:0006355);; Biological Process: protein targeting to membrane (GO:0006612);; Cellular Component: chloroplast (GO:0009507);; Biological Process: response to bacterium (GO:0009617)…	--	--	[R]	General function prediction only	Leucine rich repeat;; Leucine Rich repeats (2 copies);; Leucine Rich Repeat;; Leucine Rich repeat	Receptor like protein 23 OS=Arabidopsis thaliana OX=3702 GN=RLP23 PE=1 SV=1	S	Function unknown	receptor like protein 23 [Arabidopsis thaliana]	biological process: metabolic process (GO:0008152);; biological process: cellular process (GO:0009987);; biological process: signaling (GO:0023052);; biological process: single-organism process (GO:0044699);; biological process: response to stimulus (GO:0050896);; biological process: biological regulation (GO:0065007);; cellular component: extracellular region (GO:0005576);; cellular component: c…
AT5G13210	AT5G13210	13.6136	851	1.433	75	2.24232e-31	-3.22038	down	[R]	General function prediction only	Cellular Component: chloroplast (GO:0009507);;	--	--	--	--	Domain of unknown function (DUF2828)	--	S	Function unknown	Uncharacterized conserved protein UCP015417, vWA [Arabidopsis thaliana]	cellular component: cell (GO:0005623);; cellular component: organelle (GO:0043226);; cellular component: cell part (GO:0044464)
AT5G55380	AT1	1.84803	68	0.178519	6	4.12016e-08	-3.19665	down	[M]	Cell wall/membrane/envelope biogenesis	Molecular Function: transferase activity, transferring acyl groups (GO:0016746);;	--	--	--	--	Membrane bound O-acyl transferase family	Probable long-chain-alcohol O-fatty-acyltransferase 1 OS=Arabidopsis thaliana OX=3702 GN=AT1 PE=2 SV=1	S	Function unknown	MBOAT (membrane bound O-acyl transferase) family protein [Arabidopsis thaliana]	molecular function: catalytic activity (GO:0003824)
AT1G15520	PDR12	3.33204	435	0.35859	39	1.32008e-24	-3.19388	down	[T]	Signal transduction mechanisms	Biological Process: MAPK cascade (GO:0000165);; Molecular Function: ATP binding (GO:0005524);; Cellular Component: plasma membrane (GO:0005886);; Biological Process: obsolete ATP catabolic process (GO:0006200);; Biological Process: protein targeting to membrane (GO:0006612);; Biological Process: drug transmembrane transport (GO:0006855);; Biological Process: response to water deprivation (GO:0009…	--	--	[Q]	Secondary metabolites biosynthesis, transport and catabolism	ABC-2 type transporter;; ABC transporter;; Plant PDR ABC transporter associated;; ABC-transporter extracellular N-terminal;; AAA domain, putative AbiEii toxin, Type IV TA system;; ATPase family associated with various cellular activities (AAA)	ABC transporter G family member 40 OS=Arabidopsis thaliana OX=3702 GN=ABCG40 PE=1 SV=1	V	Defense mechanisms	pleiotropic drug resistance 12 [Arabidopsis thaliana]	biological process: metabolic process (GO:0008152);; biological process: cellular process (GO:0009987);; biological process: signaling (GO:0023052);; biological process: single-organism process (GO:0044699);; biological process: response to stimulus (GO:0050896);; biological process: biological regulation (GO:0065007);; molecular function: binding (GO:0005488);; cellular component: cell (GO:00056…
AT1G14470	PCMP-A4	0.968253	45	0.098127	4	1.15708e-05	-3.17423	down	--	--	Cellular Component: mitochondrion (GO:0005739);;	--	--	[R]	General function prediction only	PPR repeat family;; PPR repeat;; PPR repeat;; Pentatricopeptide repeat domain;; Pentacotripeptide-repeat region of PRORP;; Tetratricopeptide repeat	Pentatricopeptide repeat-containing protein At1g14470 OS=Arabidopsis thaliana OX=3702 GN=PCMP-A4 PE=2 SV=2	S	Function unknown	Pentatricopeptide repeat (PPR) superfamily protein [Arabidopsis thaliana]	cellular component: cell (GO:0005623);; cellular component: organelle (GO:0043226);; cellular component: cell part (GO:0044464)
Arabidopsis_thaliana_newGene_410	--	1.76999	34	0.185854	3	0.000309823	-3.17317	down	--	--	Biological Process: methylation (GO:0032259);;	--	--	[J]	Translation, ribosomal structure and biogenesis	--	--	J	Translation, ribosomal structure and biogenesis	hypothetical protein AT3G05365 [Arabidopsis thaliana]	biological process: metabolic process (GO:0008152)
AT2G27230	LHW	10.6221	804	1.23137	78	4.60804e-29	-3.08193	down	--	--	--	--	--	--	--	bHLH-MYC and R2R3-MYB transcription factors N-terminal	Transcription factor LHW OS=Arabidopsis thaliana OX=3702 GN=LHW PE=1 SV=1	S	Function unknown	transcription factor-like protein [Arabidopsis thaliana]	--
AT2G29300	AT2G29300	2.92146	83	0.272825	8	1.31329e-08	-3.07534	down	[IQR]	Lipid transport and metabolism;; Secondary metabolites biosynthesis, transport and catabolism;; General function prediction only	Molecular Function: nucleotide binding (GO:0000166);; Biological Process: myo-inositol hexakisphosphate biosynthetic process (GO:0010264);; Molecular Function: oxidoreductase activity (GO:0016491);; Biological Process: oxidation-reduction process (GO:0055114);;	K08081|0|ath:AT2G29300|K08081 tropinone reductase I [EC:1.1.1.206] | (RefSeq) NAD(P)-binding Rossmann-fold superfamily protein	Tropane, piperidine and pyridine alkaloid biosynthesis (ko00960)	[R]	General function prediction only	Enoyl-(Acyl carrier protein) reductase;; short chain dehydrogenase;; KR domain	Tropinone reductase homolog At2g29300 OS=Arabidopsis thaliana OX=3702 GN=At2g29300 PE=2 SV=2	S	Function unknown	NAD(P)-binding Rossmann-fold superfamily protein [Arabidopsis thaliana]	molecular function: binding (GO:0005488);; biological process: metabolic process (GO:0008152);; biological process: cellular process (GO:0009987);; biological process: single-organism process (GO:0044699);; molecular function: catalytic activity (GO:0003824)
AT5G44430	PDF1.2c	7.07327	92	0.750276	9	1.98781e-09	-3.05593	down	--	--	Cellular Component: extracellular region (GO:0005576);; Cellular Component: cell wall (GO:0005618);; Biological Process: response to insect (GO:0009625);; Biological Process: response to salicylic acid (GO:0009751);; Biological Process: response to jasmonic acid (GO:0009753);; Biological Process: jasmonic acid and ethylene-dependent systemic resistance (GO:0009861);; Biological Process: ethylene-…	K20727|3.75025e-42|ath:AT5G44430|K20727 defensin-like protein 16 | (RefSeq) PDF1.2c; plant defensin 1.2C	--	--	--	Gamma-thionin family	Defensin-like protein 17 OS=Arabidopsis thaliana OX=3702 GN=PDF1.2C PE=2 SV=1	--	--	plant defensin 1.2C [Arabidopsis thaliana]	cellular component: extracellular region (GO:0005576);; cellular component: cell (GO:0005623);; cellular component: cell part (GO:0044464);; biological process: response to stimulus (GO:0050896);; biological process: multi-organism process (GO:0051704);; biological process: immune system process (GO:0002376);; biological process: cellular process (GO:0009987);; biological process: signaling (GO:0…
Arabidopsis_thaliana_newGene_288	--	13.6111	172	1.60908	17	1.76859e-14	-3.04853	down	--	--	--	--	--	--	--	--	--	--	--	transmembrane protein [Arabidopsis thaliana]	--
AT1G14880	PCR1	22.9948	504	2.77147	51	2.59281e-24	-3.02018	down	--	--	--	--	--	--	--	PLAC8 family	Protein PLANT CADMIUM RESISTANCE 1 OS=Arabidopsis thaliana OX=3702 GN=PCR1 PE=1 SV=1	S	Function unknown	PLANT CADMIUM RESISTANCE 1 [Arabidopsis thaliana]	--
AT2G45570	CYP76C2	1.38721	69	0.14846	7	2.81116e-07	-2.99909	down	[QV]	Secondary metabolites biosynthesis, transport and catabolism;; Defense mechanisms	Molecular Function: monooxygenase activity (GO:0004497);; Cellular Component: extracellular region (GO:0005576);; Molecular Function: electron carrier activity (GO:0009055);; Biological Process: cellular response to phosphate starvation (GO:0016036);; Molecular Function: oxidoreductase activity, acting on paired donors, with incorporation or reduction of molecular oxygen (GO:0016705);; Biological…	K20556|0|ath:AT2G45570|K20556 cytochrome P450 family 76 subfamily C | (RefSeq) CYP76C2; cytochrome P450, family 76, subfamily C, polypeptide 2	--	[Q]	Secondary metabolites biosynthesis, transport and catabolism	Cytochrome P450	Cytochrome P450 76C2 OS=Arabidopsis thaliana OX=3702 GN=CYP76C2 PE=2 SV=1	Q	Secondary metabolites biosynthesis, transport and catabolism	cytochrome P450, family 76, subfamily C, polypeptide 2 [Arabidopsis thaliana]	biological process: metabolic process (GO:0008152);; biological process: single-organism process (GO:0044699);; molecular function: catalytic activity (GO:0003824);; cellular component: extracellular region (GO:0005576);; molecular function: electron carrier activity (GO:0009055);; biological process: cellular process (GO:0009987);; biological process: response to stimulus (GO:0050896);; molecula…
AT5G07650	FH15B	0.427477	30	0.034709	3	0.00102088	-2.99337	down	--	--	Molecular Function: actin binding (GO:0003779);; Cellular Component: nucleus (GO:0005634);; Cellular Component: actin filament (GO:0005884);; Cellular Component: chloroplast stroma (GO:0009570);; Biological Process: actin nucleation (GO:0045010);;	--	--	[TZ]	Signal transduction mechanisms;; Cytoskeleton	Formin Homology 2 Domain;; Herpesvirus UL51 protein	Putative formin-like protein 15b OS=Arabidopsis thaliana OX=3702 GN=FH15B PE=3 SV=1	S	Function unknown	Actin-binding FH2 protein [Arabidopsis thaliana]	molecular function: binding (GO:0005488);; cellular component: cell (GO:0005623);; cellular component: organelle (GO:0043226);; cellular component: cell part (GO:0044464);; cellular component: organelle part (GO:0044422);; cellular component: supramolecular complex (GO:0099080);; biological process: cellular process (GO:0009987);; biological process: single-organism process (GO:0044699);; biologi…
AT4G04490	CRK36	5.78303	328	0.714549	34	5.08621e-20	-2.98403	down	[T]	Signal transduction mechanisms	Biological Process: MAPK cascade (GO:0000165);; Molecular Function: protein serine/threonine kinase activity (GO:0004674);; Molecular Function: ATP binding (GO:0005524);; Cellular Component: extracellular region (GO:0005576);; Cellular Component: plasma membrane (GO:0005886);; Biological Process: protein phosphorylation (GO:0006468);; Biological Process: N-terminal protein myristoylation (GO:0006…	--	--	--	--	Protein tyrosine kinase;; Protein kinase domain;; Salt stress response/antifungal	Cysteine-rich receptor-like protein kinase 36 OS=Arabidopsis thaliana OX=3702 GN=CRK36 PE=1 SV=1	S	Function unknown	cysteine-rich RLK (RECEPTOR-like protein kinase) 36 [Arabidopsis thaliana]	biological process: metabolic process (GO:0008152);; biological process: cellular process (GO:0009987);; biological process: signaling (GO:0023052);; biological process: single-organism process (GO:0044699);; biological process: response to stimulus (GO:0050896);; biological process: biological regulation (GO:0065007);; molecular function: catalytic activity (GO:0003824);; molecular function: bin…
AT1G61120	TPS04	4.76119	401	0.608563	42	1.14959e-21	-2.96988	down	--	--	Molecular Function: magnesium ion binding (GO:0000287);; Biological Process: response to singlet oxygen (GO:0000304);; Biological Process: response to water deprivation (GO:0009414);; Cellular Component: chloroplast (GO:0009507);; Biological Process: response to wounding (GO:0009611);; Biological Process: response to bacterium (GO:0009617);; Biological Process: response to fungus (GO:0009620);; B…	K17982|0|ath:AT1G61120|K17982 geranyllinalool synthase [EC:4.2.3.144] | (RefSeq) TPS04; terpene synthase 04	Diterpenoid biosynthesis (ko00904)	--	--	Terpene synthase family, metal binding domain;; Terpene synthase, N-terminal domain	(E,E)-geranyllinalool synthase OS=Arabidopsis thaliana OX=3702 GN=GES PE=1 SV=1	S	Function unknown	terpene synthase 04 [Arabidopsis thaliana]	molecular function: binding (GO:0005488);; biological process: response to stimulus (GO:0050896);; cellular component: cell (GO:0005623);; cellular component: organelle (GO:0043226);; cellular component: cell part (GO:0044464);; biological process: multi-organism process (GO:0051704);; biological process: metabolic process (GO:0008152);; biological process: cellular process (GO:0009987);; biologi…
AT5G01760	AT5G01760	1.43042	76	0.182189	8	1.00697e-07	-2.94844	down	--	--	Cellular Component: Golgi stack (GO:0005795);; Biological Process: intracellular protein transport (GO:0006886);; Biological Process: intra-Golgi vesicle-mediated transport (GO:0006891);; Molecular Function: protein transporter activity (GO:0008565);;	--	--	[U]	Intracellular trafficking, secretion, and vesicular transport	VHS domain;; GAT domain	TOM1-like protein 7 OS=Arabidopsis thaliana OX=3702 GN=TOL7 PE=2 SV=1	S	Function unknown	ENTH/VHS/GAT family protein [Arabidopsis thaliana]	cellular component: cell (GO:0005623);; cellular component: organelle (GO:0043226);; cellular component: organelle part (GO:0044422);; cellular component: cell part (GO:0044464);; biological process: localization (GO:0051179);; molecular function: transporter activity (GO:0005215)
AT4G31970	CYP82C2	0.641422	29	0.054051	3	0.0015421	-2.94468	down	[QV]	Secondary metabolites biosynthesis, transport and catabolism;; Defense mechanisms	Molecular Function: monooxygenase activity (GO:0004497);; Molecular Function: iron ion binding (GO:0005506);; Molecular Function: electron carrier activity (GO:0009055);; Cellular Component: chloroplast (GO:0009507);; Biological Process: response to zinc ion (GO:0010043);; Molecular Function: oxidoreductase activity, acting on paired donors, with incorporation or reduction of molecular oxygen (GO…	--	--	[Q]	Secondary metabolites biosynthesis, transport and catabolism	Cytochrome P450	Cytochrome P450 82C2 OS=Arabidopsis thaliana OX=3702 GN=CYP82C2 PE=2 SV=2	Q	Secondary metabolites biosynthesis, transport and catabolism	cytochrome P450, family 82, subfamily C, polypeptide 2 [Arabidopsis thaliana]	biological process: metabolic process (GO:0008152);; biological process: single-organism process (GO:0044699);; molecular function: catalytic activity (GO:0003824);; molecular function: binding (GO:0005488);; molecular function: electron carrier activity (GO:0009055);; cellular component: cell (GO:0005623);; cellular component: organelle (GO:0043226);; cellular component: cell part (GO:0044464);;…
AT2G29350	SAG13	12.1189	450	1.50415	48	2.26627e-22	-2.94399	down	[IQR]	Lipid transport and metabolism;; Secondary metabolites biosynthesis, transport and catabolism;; General function prediction only	Molecular Function: nucleotide binding (GO:0000166);; Biological Process: defense response to insect (GO:0002213);; Molecular Function: alcohol dehydrogenase (NAD) activity (GO:0004022);; Biological Process: aging (GO:0007568);; Cellular Component: chloroplast (GO:0009507);; Biological Process: oxidation-reduction process (GO:0055114);;	--	--	[R]	General function prediction only	Enoyl-(Acyl carrier protein) reductase;; short chain dehydrogenase;; KR domain	Senescence-associated protein 13 OS=Arabidopsis thaliana OX=3702 GN=SAG13 PE=1 SV=1	S	Function unknown	senescence-associated gene 13 [Arabidopsis thaliana]	molecular function: binding (GO:0005488);; biological process: response to stimulus (GO:0050896);; biological process: metabolic process (GO:0008152);; biological process: single-organism process (GO:0044699);; molecular function: catalytic activity (GO:0003824);; biological process: developmental process (GO:0032502);; cellular component: cell (GO:0005623);; cellular component: organelle (GO:004…
AT5G02760	AT5G02760	8.95398	396	1.17367	43	4.05401e-21	-2.91793	down	[T]	Signal transduction mechanisms	Molecular Function: protein serine/threonine phosphatase activity (GO:0004722);; Cellular Component: nucleus (GO:0005634);; Biological Process: protein dephosphorylation (GO:0006470);; Cellular Component: protein serine/threonine phosphatase complex (GO:0008287);; Molecular Function: metal ion binding (GO:0046872);;	--	--	[T]	Signal transduction mechanisms	Protein phosphatase 2C	Probable protein phosphatase 2C 67 OS=Arabidopsis thaliana OX=3702 GN=At5g02760 PE=2 SV=1	T	Signal transduction mechanisms	Protein phosphatase 2C family protein [Arabidopsis thaliana]	biological process: metabolic process (GO:0008152);; biological process: cellular process (GO:0009987);; molecular function: catalytic activity (GO:0003824);; cellular component: cell (GO:0005623);; cellular component: organelle (GO:0043226);; cellular component: cell part (GO:0044464);; cellular component: macromolecular complex (GO:0032991);; molecular function: binding (GO:0005488)
AT3G57460	AT3G57460	7.18932	402	1.03209	44	7.4123e-21	-2.90654	down	[O]	Posttranslational modification, protein turnover, chaperones	Molecular Function: catalytic activity (GO:0003824);; Biological Process: systemic acquired resistance (GO:0009627);; Biological Process: salicylic acid biosynthetic process (GO:0009697);;	--	--	[O]	Posttranslational modification, protein turnover, chaperones	Middle or third domain of peptidase_M16	Insulin-degrading enzyme-like 2 OS=Arabidopsis thaliana OX=3702 GN=At3g57470 PE=3 SV=2	S	Function unknown	putative protein [Arabidopsis thaliana]	molecular function: catalytic activity (GO:0003824);; biological process: immune system process (GO:0002376);; biological process: response to stimulus (GO:0050896);; biological process: multi-organism process (GO:0051704);; biological process: metabolic process (GO:0008152);; biological process: cellular process (GO:0009987);; biological process: single-organism process (GO:0044699)
AT5G06000	EIF3G2	3.29127	100	0.404804	11	1.72128e-09	-2.8898	down	[J]	Translation, ribosomal structure and biogenesis	Molecular Function: nucleotide binding (GO:0000166);; Biological Process: mRNA splicing, via spliceosome (GO:0000398);; Biological Process: formation of translation preinitiation complex (GO:0001731);; Molecular Function: translation initiation factor activity (GO:0003743);; Cellular Component: eukaryotic translation initiation factor 3 complex (GO:0005852);; Cellular Component: plasma membrane (…	K03248|0|ath:AT5G06000|K03248 translation initiation factor 3 subunit G | (RefSeq) EIF3G2; eukaryotic translation initiation factor 3G2	RNA transport (ko03013)	[J]	Translation, ribosomal structure and biogenesis	Eukaryotic translation initiation factor 3 subunit G;; RNA recognition motif. (a.k.a. RRM, RBD, or RNP domain)	Oligouridylate-binding protein 1A OS=Arabidopsis thaliana OX=3702 GN=UBP1A PE=1 SV=1	J	Translation, ribosomal structure and biogenesis	eukaryotic translation initiation factor 3G2 [Arabidopsis thaliana]	molecular function: binding (GO:0005488);; biological process: metabolic process (GO:0008152);; biological process: cellular process (GO:0009987);; biological process: cellular component organization or biogenesis (GO:0071840);; cellular component: cell (GO:0005623);; cellular component: macromolecular complex (GO:0032991);; cellular component: cell part (GO:0044464);; cellular component: membran…
AT1G14200	AT1G14200	38.3537	898	5.25865	102	1.23079e-26	-2.85489	down	--	--	Cellular Component: nucleus (GO:0005634);; Biological Process: protein folding (GO:0006457);; Molecular Function: zinc ion binding (GO:0008270);; Biological Process: response to heat (GO:0009408);; Biological Process: response to high light intensity (GO:0009644);; Biological Process: response to endoplasmic reticulum stress (GO:0034976);; Biological Process: response to hydrogen peroxide (GO:004…	--	--	[O]	Posttranslational modification, protein turnover, chaperones	Ring finger domain;; Zinc finger, C3HC4 type (RING finger);; Zinc finger, C3HC4 type (RING finger);; RING-like zinc finger;; RING-H2 zinc finger domain;; Anaphase-promoting complex subunit 11 RING-H2 finger;; RING-type zinc-finger	E3 ubiquitin-protein ligase MPSR1 OS=Arabidopsis thaliana OX=3702 GN=MPSR1 PE=1 SV=1	O	Posttranslational modification, protein turnover, chaperones	RING/U-box superfamily protein [Arabidopsis thaliana]	cellular component: cell (GO:0005623);; cellular component: organelle (GO:0043226);; cellular component: cell part (GO:0044464);; biological process: cellular process (GO:0009987);; molecular function: binding (GO:0005488);; biological process: response to stimulus (GO:0050896)
AT1G71390	AtRLP11	0.533107	36	0.05412	4	0.000399195	-2.8534	down	[K]	Transcription	Biological Process: MAPK cascade (GO:0000165);; Biological Process: response to molecule of bacterial origin (GO:0002237);; Biological Process: protein targeting to membrane (GO:0006612);; Biological Process: response to cold (GO:0009409);; Biological Process: abscisic acid-activated signaling pathway (GO:0009738);; Biological Process: systemic acquired resistance, salicylic acid mediated signali…	--	--	[R]	General function prediction only	Leucine rich repeat;; Leucine Rich repeats (2 copies);; Leucine Rich Repeat;; Leucine rich repeat N-terminal domain;; Leucine Rich repeat	Receptor-like protein 11 OS=Arabidopsis thaliana OX=3702 GN=RLP11 PE=3 SV=1	S	Function unknown	receptor like protein 11 [Arabidopsis thaliana]	biological process: metabolic process (GO:0008152);; biological process: cellular process (GO:0009987);; biological process: signaling (GO:0023052);; biological process: single-organism process (GO:0044699);; biological process: response to stimulus (GO:0050896);; biological process: biological regulation (GO:0065007);; biological process: localization (GO:0051179);; biological process: developme…
AT4G23320	CRK24	3.72214	183	0.506655	21	1.51841e-13	-2.83485	down	[NW]	Cell motility;; Extracellular structures	Biological Process: MAPK cascade (GO:0000165);; Cellular Component: extracellular region (GO:0005576);; Biological Process: defense response, incompatible interaction (GO:0009814);; Molecular Function: kinase activity (GO:0016301);;	--	--	--	--	Protein tyrosine kinase;; Protein kinase domain	Cysteine-rich receptor-like protein kinase 24 OS=Arabidopsis thaliana OX=3702 GN=CRK24 PE=3 SV=2	T	Signal transduction mechanisms	serine/threonine kinase-like protein [Arabidopsis thaliana]	biological process: metabolic process (GO:0008152);; biological process: cellular process (GO:0009987);; biological process: signaling (GO:0023052);; biological process: single-organism process (GO:0044699);; biological process: response to stimulus (GO:0050896);; biological process: biological regulation (GO:0065007);; cellular component: extracellular region (GO:0005576);; biological process: i…
AT5G44420	PDF1.2	19.1797	241	2.64507	28	1.01751e-15	-2.81867	down	--	--	Cellular Component: extracellular region (GO:0005576);; Cellular Component: cell wall (GO:0005618);; Biological Process: response to insect (GO:0009625);; Biological Process: response to salicylic acid (GO:0009751);; Biological Process: response to jasmonic acid (GO:0009753);; Biological Process: jasmonic acid and ethylene-dependent systemic resistance (GO:0009861);; Biological Process: ethylene-…	K20727|5.87741e-36|ath:AT5G44420|K20727 defensin-like protein 16 | (RefSeq) PDF1.2; plant defensin 1.2	--	--	--	Gamma-thionin family	Defensin-like protein 16 OS=Arabidopsis thaliana OX=3702 GN=PDF1.2A PE=2 SV=1	U	Intracellular trafficking, secretion, and vesicular transport	plant defensin 1.2 [Arabidopsis thaliana]	cellular component: extracellular region (GO:0005576);; cellular component: cell (GO:0005623);; cellular component: cell part (GO:0044464);; biological process: response to stimulus (GO:0050896);; biological process: multi-organism process (GO:0051704);; biological process: immune system process (GO:0002376);; biological process: cellular process (GO:0009987);; biological process: signaling (GO:0…
AT2G27970	CKS2	15.1474	249	2.06944	29	5.48702e-16	-2.81533	down	--	--	Biological Process: mitotic cell cycle (GO:0000278);; Biological Process: cell fate specification (GO:0001708);; Molecular Function: cyclin-dependent protein serine/threonine kinase activity (GO:0004693);; Molecular Function: protein binding (GO:0005515);; Cellular Component: nucleus (GO:0005634);; Cellular Component: cytoplasm (GO:0005737);; Biological Process: phosphatidylinositol biosynthetic …	K02219|1.01871e-55|ath:AT2G27970|K02219 cyclin-dependent kinase regulatory subunit CKS1 | (RefSeq) CKS2; CDK-subunit 2	--	[D]	Cell cycle control, cell division, chromosome partitioning	Cyclin-dependent kinase regulatory subunit	Cyclin-dependent kinases regulatory subunit 2 OS=Arabidopsis thaliana OX=3702 GN=CKS2 PE=1 SV=1	T	Signal transduction mechanisms	CDK-subunit 2 [Arabidopsis thaliana]	biological process: cellular process (GO:0009987);; biological process: single-organism process (GO:0044699);; biological process: developmental process (GO:0032502);; biological process: metabolic process (GO:0008152);; biological process: biological regulation (GO:0065007);; molecular function: catalytic activity (GO:0003824);; molecular function: binding (GO:0005488);; cellular component: cell…
AT3G57260	BGL2	72.0313	2576	10.2341	304	6.23391e-31	-2.80065	down	--	--	Biological Process: MAPK cascade (GO:0000165);; Biological Process: respiratory burst involved in defense response (GO:0002679);; Molecular Function: glucan exo-1,3-beta-glucosidase activity (GO:0004338);; Molecular Function: protein binding (GO:0005515);; Cellular Component: cell wall (GO:0005618);; Cellular Component: vacuole (GO:0005773);; Biological Process: carbohydrate metabolic process (GO…	--	--	--	--	Glycosyl hydrolases family 17	Glucan endo-1,3-beta-glucosidase, acidic isoform OS=Arabidopsis thaliana OX=3702 GN=BG2 PE=1 SV=2	G	Carbohydrate transport and metabolism	beta-1,3-glucanase 2 [Arabidopsis thaliana]	biological process: metabolic process (GO:0008152);; biological process: cellular process (GO:0009987);; biological process: signaling (GO:0023052);; biological process: single-organism process (GO:0044699);; biological process: response to stimulus (GO:0050896);; biological process: biological regulation (GO:0065007);; biological process: immune system process (GO:0002376);; molecular function: …
AT1G26380	AT1G26380	34.3552	1763	5.00479	213	7.16595e-29	-2.76658	down	[C]	Energy production and conversion	--	--	--	--	--	FAD binding domain;; Berberine and berberine like	Berberine bridge enzyme-like 3 OS=Arabidopsis thaliana OX=3702 GN=FOX1 PE=2 SV=1	C	Energy production and conversion	FAD-binding Berberine family protein [Arabidopsis thaliana]	--
AT3G01990	ACR6	1.60243	75	0.227231	9	3.82418e-07	-2.76168	down	[OT]	Posttranslational modification, protein turnover, chaperones;; Signal transduction mechanisms	Cellular Component: chloroplast (GO:0009507);; Molecular Function: amino acid binding (GO:0016597);; Biological Process: dolichol biosynthetic process (GO:0019408);;	--	--	--	--	ACT domain;; ACT domain;; ACT domain	ACT domain-containing protein ACR6 OS=Arabidopsis thaliana OX=3702 GN=ACR6 PE=2 SV=1	S	Function unknown	ACT domain repeat 6 [Arabidopsis thaliana]	cellular component: cell (GO:0005623);; cellular component: organelle (GO:0043226);; cellular component: cell part (GO:0044464);; molecular function: binding (GO:0005488);; biological process: metabolic process (GO:0008152);; biological process: cellular process (GO:0009987);; biological process: single-organism process (GO:0044699)
AT1G30757	AT1G30757	17.4997	319	2.54947	39	1.40233e-17	-2.74658	down	--	--	--	--	--	--	--	--	--	--	--	transmembrane protein [Arabidopsis thaliana]	--
AT3G59900	ARGOS	25.2853	535	3.76005	66	1.90696e-21	-2.73503	down	--	--	Cellular Component: mitochondrion (GO:0005739);; Cellular Component: endoplasmic reticulum (GO:0005783);; Biological Process: positive regulation of cell proliferation (GO:0008284);; Biological Process: brassinosteroid mediated signaling pathway (GO:0009742);; Biological Process: cell growth (GO:0016049);; Biological Process: positive regulation of organ growth (GO:0046622);; Biological Process: …	--	--	--	--	--	Protein AUXIN-REGULATED GENE INVOLVED IN ORGAN SIZE OS=Arabidopsis thaliana OX=3702 GN=ARGOS PE=2 SV=1	S	Function unknown	auxin-regulated gene involved in organ size [Arabidopsis thaliana]	cellular component: cell (GO:0005623);; cellular component: organelle (GO:0043226);; cellular component: cell part (GO:0044464);; biological process: biological regulation (GO:0065007);; biological process: cellular process (GO:0009987);; biological process: signaling (GO:0023052);; biological process: single-organism process (GO:0044699);; biological process: response to stimulus (GO:0050896);; …
AT4G23150	CRK7	3.38606	195	0.488065	24	1.46469e-13	-2.73474	down	[T]	Signal transduction mechanisms	Molecular Function: protein serine/threonine kinase activity (GO:0004674);; Molecular Function: protein binding (GO:0005515);; Molecular Function: ATP binding (GO:0005524);; Cellular Component: extracellular region (GO:0005576);; Cellular Component: plasma membrane (GO:0005886);; Biological Process: protein phosphorylation (GO:0006468);; Cellular Component: chloroplast (GO:0009507);; Biological P…	--	--	--	--	Protein tyrosine kinase;; Protein kinase domain;; Salt stress response/antifungal	Cysteine-rich receptor-like protein kinase 7 OS=Arabidopsis thaliana OX=3702 GN=CRK7 PE=2 SV=1	T	Signal transduction mechanisms	cysteine-rich RLK (RECEPTOR-like protein kinase) 7 [Arabidopsis thaliana]	biological process: metabolic process (GO:0008152);; biological process: cellular process (GO:0009987);; molecular function: catalytic activity (GO:0003824);; molecular function: binding (GO:0005488);; cellular component: extracellular region (GO:0005576);; cellular component: cell (GO:0005623);; cellular component: membrane (GO:0016020);; cellular component: cell part (GO:0044464);; cellular com…
AT5G67420	LBD37	34.1114	1613	5.0741	204	2.30178e-27	-2.70055	down	--	--	Cellular Component: nucleus (GO:0005634);; Biological Process: nitrogen compound metabolic process (GO:0006807);; Biological Process: response to nitrate (GO:0010167);; Biological Process: nitrate transport (GO:0015706);; Biological Process: simple leaf morphogenesis (GO:0060776);;	--	--	--	--	Lateral organ boundaries (LOB) domain	LOB domain-containing protein 37 OS=Arabidopsis thaliana OX=3702 GN=LBD37 PE=2 SV=1	S	Function unknown	LOB domain-containing protein 37 [Arabidopsis thaliana]	cellular component: cell (GO:0005623);; cellular component: organelle (GO:0043226);; cellular component: cell part (GO:0044464);; biological process: metabolic process (GO:0008152);; biological process: response to stimulus (GO:0050896);; biological process: localization (GO:0051179);; biological process: multicellular organismal process (GO:0032501);; biological process: developmental process (G…
AT1G44050	AT1G44050	0.480595	32	0.072434	4	0.00126135	-2.68416	down	--	--	Cellular Component: extracellular region (GO:0005576);; Cellular Component: nucleus (GO:0005634);; Biological Process: purine nucleobase transport (GO:0006863);;	--	--	--	--	C1 domain;; Phorbol esters/diacylglycerol binding domain (C1 domain)	--	--	--	Cysteine/Histidine-rich C1 domain family protein [Arabidopsis thaliana]	cellular component: extracellular region (GO:0005576);; cellular component: cell (GO:0005623);; cellular component: organelle (GO:0043226);; cellular component: cell part (GO:0044464);; biological process: single-organism process (GO:0044699);; biological process: localization (GO:0051179)
AT5G01490	CAX4	7.55409	507	0.924642	65	2.21682e-20	-2.67948	down	[P]	Inorganic ion transport and metabolism	Biological Process: calcium ion transport (GO:0006816);; Biological Process: iron ion transport (GO:0006826);; Biological Process: cellular zinc ion homeostasis (GO:0006882);; Biological Process: response to nematode (GO:0009624);; Cellular Component: plant-type vacuole membrane (GO:0009705);; Biological Process: response to auxin (GO:0009733);; Biological Process: cellular response to iron ion s…	K07300|0|ath:AT5G01490|K07300 Ca2+:H+ antiporter | (RefSeq) CAX4; cation exchanger 4	--	[P]	Inorganic ion transport and metabolism	Sodium/calcium exchanger protein	Vacuolar cation/proton exchanger 4 OS=Arabidopsis thaliana OX=3702 GN=CAX4 PE=1 SV=2	P	Inorganic ion transport and metabolism	cation exchanger 4 [Arabidopsis thaliana]	biological process: localization (GO:0051179);; biological process: cellular process (GO:0009987);; biological process: single-organism process (GO:0044699);; biological process: biological regulation (GO:0065007);; biological process: response to stimulus (GO:0050896);; biological process: multi-organism process (GO:0051704);; cellular component: cell (GO:0005623);; cellular component: membrane …
AT3G21330	BHLH87	2.24983	117	0.32951	15	2.12904e-09	-2.67247	down	--	--	Molecular Function: DNA binding (GO:0003677);; Molecular Function: transcription factor activity, sequence-specific DNA binding (GO:0003700);; Cellular Component: nucleus (GO:0005634);; Biological Process: regulation of transcription, DNA-templated (GO:0006355);; Molecular Function: protein dimerization activity (GO:0046983);;	--	--	--	--	Helix-loop-helix DNA-binding domain	Transcription factor bHLH87 OS=Arabidopsis thaliana OX=3702 GN=BHLH87 PE=1 SV=1	S	Function unknown	basic helix-loop-helix (bHLH) DNA-binding superfamily protein [Arabidopsis thaliana]	molecular function: binding (GO:0005488);; biological process: biological regulation (GO:0065007);; molecular function: nucleic acid binding transcription factor activity (GO:0001071);; cellular component: cell (GO:0005623);; cellular component: organelle (GO:0043226);; cellular component: cell part (GO:0044464)
AT1G66960	LUP5	0.615293	47	0.09442	6	6.69538e-05	-2.66507	down	[I]	Lipid transport and metabolism	--	K16208|0|ath:AT1G66960|K16208 lupeol synthase 5 [EC:5.4.99.-] | (RefSeq) LUP5; Terpenoid cyclases family protein	--	[I]	Lipid transport and metabolism	Squalene-hopene cyclase C-terminal domain;; Squalene-hopene cyclase N-terminal domain;; Prenyltransferase and squalene oxidase repeat;; A-macroglobulin complement component;; Pectic acid lyase	Lupeol synthase 5 OS=Arabidopsis thaliana OX=3702 GN=LUP5 PE=2 SV=1	I	Lipid transport and metabolism	Terpenoid cyclases family protein [Arabidopsis thaliana]	--
AT4G11170	AT4G11170	4.11985	388	0.644411	51	3.66999e-18	-2.64293	down	[R]	General function prediction only	Cellular Component: mitochondrion (GO:0005739);; Biological Process: defense response (GO:0006952);; Biological Process: response to ozone (GO:0010193);; Molecular Function: purine ribonucleoside binding (GO:0032550);; Molecular Function: adenyl ribonucleotide binding (GO:0032559);; Molecular Function: anion binding (GO:0043168);;	--	--	--	--	TIR domain;; NB-ARC domain;; TIR domain;; Leucine Rich Repeat;; AAA domain;; ATPase family associated with various cellular activities (AAA);; N-terminal phage replisome organiser (Phage_rep_org_N)	Putative disease resistance protein At4g11170 OS=Arabidopsis thaliana OX=3702 GN=At4g11170 PE=2 SV=1	Z	Cytoskeleton	Disease resistance protein (TIR-NBS-LRR class) family [Arabidopsis thaliana]	cellular component: cell (GO:0005623);; cellular component: organelle (GO:0043226);; cellular component: cell part (GO:0044464);; biological process: response to stimulus (GO:0050896);; molecular function: binding (GO:0005488)
AT1G53633	AT1G53633	5.26699	69	0.794826	9	1.96777e-06	-2.64161	down	--	--	--	--	--	--	--	--	--	--	--	hypothetical protein AT1G53633 [Arabidopsis thaliana]	--
AT3G23120	AtRLP38	3.71739	251	0.588163	33	7.19643e-15	-2.64113	down	[K]	Transcription	Biological Process: response to molecule of bacterial origin (GO:0002237);; Cellular Component: plasma membrane (GO:0005886);; Biological Process: signal transduction (GO:0007165);; Biological Process: stomatal complex morphogenesis (GO:0010103);; Molecular Function: kinase activity (GO:0016301);; Biological Process: phosphorylation (GO:0016310);; Biological Process: regulation of defense respons…	--	--	[R]	General function prediction only	Leucine rich repeat;; Leucine Rich repeats (2 copies);; Leucine Rich Repeat;; Leucine Rich repeat;; Leucine rich repeat N-terminal domain	Receptor-like protein 30 OS=Arabidopsis thaliana OX=3702 GN=RLP30 PE=2 SV=1	S	Function unknown	receptor like protein 38 [Arabidopsis thaliana]	biological process: response to stimulus (GO:0050896);; cellular component: cell (GO:0005623);; cellular component: membrane (GO:0016020);; cellular component: cell part (GO:0044464);; biological process: cellular process (GO:0009987);; biological process: biological regulation (GO:0065007);; biological process: developmental process (GO:0032502);; biological process: single-organism process (GO:…
AT2G43140	BHLH129	1.81106	68	0.290189	9	2.74406e-06	-2.62059	down	--	--	Molecular Function: DNA binding (GO:0003677);; Molecular Function: transcription factor activity, sequence-specific DNA binding (GO:0003700);; Cellular Component: nucleus (GO:0005634);; Biological Process: regulation of transcription, DNA-templated (GO:0006355);; Molecular Function: protein dimerization activity (GO:0046983);;	--	--	--	--	Helix-loop-helix DNA-binding domain	Transcription factor bHLH129 OS=Arabidopsis thaliana OX=3702 GN=BHLH129 PE=3 SV=2	K	Transcription	basic helix-loop-helix (bHLH) DNA-binding superfamily protein [Arabidopsis thaliana]	molecular function: binding (GO:0005488);; biological process: biological regulation (GO:0065007);; molecular function: nucleic acid binding transcription factor activity (GO:0001071);; cellular component: cell (GO:0005623);; cellular component: organelle (GO:0043226);; cellular component: cell part (GO:0044464)
AT5G14730	AT5G14730	12.4488	514	2.02313	70	1.20563e-19	-2.59252	down	--	--	Biological Process: toxin catabolic process (GO:0009407);; Biological Process: response to cyclopentenone (GO:0010583);;	--	--	--	--	Protein of unknown function (DUF1645)	--	S	Function unknown	hypothetical protein AXX17_AT5G14230 [Arabidopsis thaliana]	biological process: metabolic process (GO:0008152);; biological process: cellular process (GO:0009987);; biological process: single-organism process (GO:0044699);; biological process: response to stimulus (GO:0050896);; biological process: detoxification (GO:0098754)
AT1G43160	RAP2.6	13.4085	350	2.21092	48	9.05859e-17	-2.58155	down	--	--	--	K09286|1.35888e-130|ath:AT1G43160|K09286 EREBP-like factor | (RefSeq) RAP2.6; related to AP2 6	--	--	--	AP2 domain	Ethylene-responsive transcription factor RAP2-6 OS=Arabidopsis thaliana OX=3702 GN=RAP2-6 PE=2 SV=2	--	--	related to AP2 6 [Arabidopsis thaliana]	--
AT5G13150	ATEXO70C1	0.609236	37	0.080846	5	0.000709476	-2.57879	down	--	--	Cellular Component: exocyst (GO:0000145);; Cellular Component: nucleus (GO:0005634);; Biological Process: vesicle docking involved in exocytosis (GO:0006904);; Biological Process: plant-type cell wall modification (GO:0009827);; Biological Process: pollen tube growth (GO:0009860);; Cellular Component: pollen tube (GO:0090406);;	K07195|0|ath:AT5G13150|K07195 exocyst complex component 7 | (RefSeq) EXO70C1; exocyst subunit exo70 family protein C1	--	[U]	Intracellular trafficking, secretion, and vesicular transport	Exo70 exocyst complex subunit	Exocyst complex component EXO70B1 OS=Arabidopsis thaliana OX=3702 GN=EXO70B1 PE=1 SV=1	S	Function unknown	exocyst subunit exo70 family protein C1 [Arabidopsis thaliana]	cellular component: cell (GO:0005623);; cellular component: macromolecular complex (GO:0032991);; cellular component: cell part (GO:0044464);; cellular component: organelle (GO:0043226);; biological process: cellular process (GO:0009987);; biological process: single-organism process (GO:0044699);; biological process: localization (GO:0051179);; biological process: cellular component organization …
AT2G29100	ATGLR2.9	2.51465	204	0.407408	28	5.34585e-13	-2.57836	down	[ET]	Amino acid transport and metabolism;; Signal transduction mechanisms	Molecular Function: ionotropic glutamate receptor activity (GO:0004970);; Molecular Function: intracellular ligand-gated ion channel activity (GO:0005217);; Molecular Function: extracellular-glutamate-gated ion channel activity (GO:0005234);; Molecular Function: protein binding (GO:0005515);; Cellular Component: nucleus (GO:0005634);; Cellular Component: vacuole (GO:0005773);; Biological Process:…	K05387|0|ath:AT2G29100|K05387 glutamate receptor, ionotropic, plant | (RefSeq) GLR2.9; glutamate receptor 2.9	--	[PET]	Inorganic ion transport and metabolism;; Amino acid transport and metabolism;; Signal transduction mechanisms	Receptor family ligand binding region;; Ligand-gated ion channel;; Periplasmic binding protein;; Bacterial extracellular solute-binding proteins, family 3	Glutamate receptor 2.9 OS=Arabidopsis thaliana OX=3702 GN=GLR2.9 PE=2 SV=1	S	Function unknown	glutamate receptor 2.9 [Arabidopsis thaliana]	biological process: cellular process (GO:0009987);; biological process: signaling (GO:0023052);; biological process: single-organism process (GO:0044699);; biological process: response to stimulus (GO:0050896);; biological process: localization (GO:0051179);; biological process: biological regulation (GO:0065007);; molecular function: signal transducer activity (GO:0004871);; molecular function: …
AT1G44130	AT1G44130	2.49167	87	0.393049	12	1.76536e-07	-2.56487	down	--	--	Molecular Function: aspartic-type endopeptidase activity (GO:0004190);; Cellular Component: extracellular region (GO:0005576);; Cellular Component: Golgi apparatus (GO:0005794);; Biological Process: proteolysis (GO:0006508);; Cellular Component: plant-type cell wall (GO:0009505);;	--	--	[O]	Posttranslational modification, protein turnover, chaperones	Xylanase inhibitor N-terminal;; Xylanase inhibitor C-terminal;; Eukaryotic aspartyl protease	Aspartic proteinase Asp1 OS=Oryza sativa subsp. japonica OX=39947 GN=ASP1 PE=2 SV=1	O	Posttranslational modification, protein turnover, chaperones	Eukaryotic aspartyl protease family protein [Arabidopsis thaliana]	biological process: metabolic process (GO:0008152);; molecular function: catalytic activity (GO:0003824);; cellular component: extracellular region (GO:0005576);; cellular component: cell (GO:0005623);; cellular component: organelle (GO:0043226);; cellular component: cell part (GO:0044464)
AT5G16900	AT5G16900	0.682595	51	0.112487	7	4.02562e-05	-2.564	down	--		Biological Process: transition metal ion transport (GO:0000041);; Cellular Component: plasma membrane (GO:0005886);; Molecular Function: kinase activity (GO:0016301);;	--	--	--	--	Carbohydrate-binding protein of the ER;; Protein kinase domain;; Protein tyrosine kinase;; Leucine Rich repeats (2 copies);; Leucine rich repeat	Probable LRR receptor-like serine/threonine-protein kinase At5g16900 OS=Arabidopsis thaliana OX=3702 GN=At5g16900 PE=2 SV=1	T	Signal transduction mechanisms	Leucine-rich repeat protein kinase family protein [Arabidopsis thaliana]	biological process: localization (GO:0051179);; cellular component: cell (GO:0005623);; cellular component: membrane (GO:0016020);; cellular component: cell part (GO:0044464);; molecular function: catalytic activity (GO:0003824)
AT4G13890	SHM5	0.616074	29	0.105474	4	0.00384327	-2.54278	down	[E]	Amino acid transport and metabolism	Molecular Function: glycine hydroxymethyltransferase activity (GO:0004372);; Molecular Function: protein binding (GO:0005515);; Cellular Component: cytosol (GO:0005829);; Cellular Component: plasma membrane (GO:0005886);; Biological Process: glycine metabolic process (GO:0006544);; Biological Process: L-serine metabolic process (GO:0006563);; Biological Process: circadian rhythm (GO:0007623);; Mo…	K00600|0|ath:AT4G13890|K00600 glycine hydroxymethyltransferase [EC:2.1.2.1] | (RefSeq) EDA36; Pyridoxal phosphate (PLP)-dependent transferases superfamily protein	Glycine, serine and threonine metabolism (ko00260);; Cyanoamino acid metabolism (ko00460);; Glyoxylate and dicarboxylate metabolism (ko00630);; One carbon pool by folate (ko00670);; Carbon metabolism (ko01200);; Biosynthesis of amino acids (ko01230)	[E]	Amino acid transport and metabolism	Serine hydroxymethyltransferase	Serine hydroxymethyltransferase 5 OS=Arabidopsis thaliana OX=3702 GN=SHM5 PE=3 SV=1	E	Amino acid transport and metabolism	Pyridoxal phosphate (PLP)-dependent transferases superfamily protein [Arabidopsis thaliana]	molecular function: catalytic activity (GO:0003824);; molecular function: binding (GO:0005488);; cellular component: cell (GO:0005623);; cellular component: cell part (GO:0044464);; cellular component: membrane (GO:0016020);; biological process: metabolic process (GO:0008152);; biological process: cellular process (GO:0009987);; biological process: single-organism process (GO:0044699);; biologica…
AT5G24655	LSU4	2.33654	36	0.32369	5	0.0010136	-2.53941	down	--	--	--	--	--	--	--	--	Protein RESPONSE TO LOW SULFUR 4 OS=Arabidopsis thaliana OX=3702 GN=LSU4 PE=2 SV=1	S	Function unknown	response to low sulfur 4 [Arabidopsis thaliana]	--
AT2G02010	GAD4	72.5358	3720	12.4233	528	6.15777e-27	-2.53456	down	[E]	Amino acid transport and metabolism	Molecular Function: glutamate decarboxylase activity (GO:0004351);; Molecular Function: calmodulin binding (GO:0005516);; Cellular Component: nucleus (GO:0005634);; Cellular Component: cytosol (GO:0005829);; Biological Process: glutamate metabolic process (GO:0006536);; Molecular Function: pyridoxal phosphate binding (GO:0030170);;	K01580|0|ath:AT2G02010|K01580 glutamate decarboxylase [EC:4.1.1.15] | (RefSeq) GAD4; glutamate decarboxylase 4	Alanine, aspartate and glutamate metabolism (ko00250);; beta-Alanine metabolism (ko00410);; Taurine and hypotaurine metabolism (ko00430);; Butanoate metabolism (ko00650)	[E]	Amino acid transport and metabolism	Pyridoxal-dependent decarboxylase conserved domain	Glutamate decarboxylase 4 OS=Arabidopsis thaliana OX=3702 GN=GAD4 PE=1 SV=1	E	Amino acid transport and metabolism	glutamate decarboxylase 4 [Arabidopsis thaliana]	molecular function: catalytic activity (GO:0003824);; molecular function: binding (GO:0005488);; cellular component: cell (GO:0005623);; cellular component: organelle (GO:0043226);; cellular component: cell part (GO:0044464);; biological process: metabolic process (GO:0008152);; biological process: cellular process (GO:0009987);; biological process: single-organism process (GO:0044699)
AT1G18610	AT1G18610	8.36404	1083	2.91412	154	5.08123e-23	-2.53128	down	[M]	Cell wall/membrane/envelope biogenesis	Cellular Component: cytoplasm (GO:0005737);;	--	--	[R]	General function prediction only	Galactose oxidase, central domain;; Galactose oxidase, central domain;; Kelch motif;; Kelch motif;; Kelch motif;; Kelch motif	Acyl-CoA-binding domain-containing protein 4 OS=Arabidopsis thaliana OX=3702 GN=ACBP4 PE=1 SV=1	S	Function unknown	Galactose oxidase/kelch repeat superfamily protein [Arabidopsis thaliana]	cellular component: cell (GO:0005623);; cellular component: cell part (GO:0044464)
AT3G55150	ATEXO70H1	2.50832	148	0.41216	21	1.42332e-10	-2.52886	down	--	--	Cellular Component: exocyst (GO:0000145);; Cellular Component: cytosol (GO:0005829);; Biological Process: iron ion transport (GO:0006826);; Biological Process: amino acid transport (GO:0006865);; Biological Process: vesicle docking involved in exocytosis (GO:0006904);; Biological Process: cellular response to iron ion starvation (GO:0010106);; Biological Process: response to nitrate (GO:0010167);…	K07195|0|ath:AT3G55150|K07195 exocyst complex component 7 | (RefSeq) EXO70H1; exocyst subunit exo70 family protein H1	--	[U]	Intracellular trafficking, secretion, and vesicular transport	Exo70 exocyst complex subunit	Exocyst complex component EXO70H1 OS=Arabidopsis thaliana OX=3702 GN=EXO70H1 PE=1 SV=1	S	Function unknown	putative protein [Arabidopsis thaliana]	cellular component: cell (GO:0005623);; cellular component: macromolecular complex (GO:0032991);; cellular component: cell part (GO:0044464);; biological process: localization (GO:0051179);; biological process: single-organism process (GO:0044699);; biological process: cellular process (GO:0009987);; biological process: response to stimulus (GO:0050896)
AT2G48100	AT2G48100	15.1422	807	2.59387	116	2.35778e-21	-2.51541	down	--	--	Molecular Function: nucleic acid binding (GO:0003676);; Molecular Function: exonuclease activity (GO:0004527);; Cellular Component: nucleus (GO:0005634);; Biological Process: regulation of mitotic cell cycle (GO:0007346);; Molecular Function: zinc ion binding (GO:0008270);;	--	--	[L]	Replication, recombination and repair	Exonuclease	Small RNA degrading nuclease 2 OS=Arabidopsis thaliana OX=3702 GN=SDN2 PE=2 SV=1	L	Replication, recombination and repair	Exonuclease family protein [Arabidopsis thaliana]	molecular function: binding (GO:0005488);; biological process: metabolic process (GO:0008152);; biological process: cellular process (GO:0009987);; molecular function: catalytic activity (GO:0003824);; cellular component: cell (GO:0005623);; cellular component: organelle (GO:0043226);; cellular component: cell part (GO:0044464);; biological process: biological regulation (GO:0065007)
AT2G37820	AT2G37820	1.70397	49	0.255161	7	8.23378e-05	-2.50644	down	--	--	--	--	--	--	--	C1 domain	Probable nucleoredoxin 1 OS=Arabidopsis thaliana OX=3702 GN=At1g60420 PE=1 SV=1	S	Function unknown	Cysteine/Histidine-rich C1 domain family protein [Arabidopsis thaliana]	--
AT5G24550	BGLU32	1.05112	49	0.15882	7	8.23378e-05	-2.50644	down	[G]	Carbohydrate transport and metabolism	Molecular Function: hydrolase activity, hydrolyzing O-glycosyl compounds (GO:0004553);; Cellular Component: extracellular region (GO:0005576);; Biological Process: carbohydrate metabolic process (GO:0005975);; Molecular Function: cation binding (GO:0043169);; Biological Process: response to other organism (GO:0051707);;	K01188|0|ath:AT5G24550|K01188 beta-glucosidase [EC:3.2.1.21] | (RefSeq) BGLU32; beta glucosidase 32	Cyanoamino acid metabolism (ko00460);; Starch and sucrose metabolism (ko00500);; Phenylpropanoid biosynthesis (ko00940)	[G]	Carbohydrate transport and metabolism	Glycosyl hydrolase family 1	Beta-glucosidase 32 OS=Arabidopsis thaliana OX=3702 GN=BGLU32 PE=2 SV=2	G	Carbohydrate transport and metabolism	beta glucosidase 32 [Arabidopsis thaliana]	molecular function: catalytic activity (GO:0003824);; cellular component: extracellular region (GO:0005576);; biological process: metabolic process (GO:0008152);; molecular function: binding (GO:0005488);; biological process: response to stimulus (GO:0050896);; biological process: multi-organism process (GO:0051704)
AT1G04610	YUC3	0.702509	35	0.097834	5	0.0014741	-2.49893	down	[P]	Inorganic ion transport and metabolism	Molecular Function: N,N-dimethylaniline monooxygenase activity (GO:0004499);; Cellular Component: nucleus (GO:0005634);; Biological Process: auxin biosynthetic process (GO:0009851);; Molecular Function: flavin adenine dinucleotide binding (GO:0050660);; Molecular Function: NADP binding (GO:0050661);; Biological Process: oxidation-reduction process (GO:0055114);;	K11816|0|ath:AT1G04610|K11816 indole-3-pyruvate monooxygenase [EC:1.14.13.168] | (RefSeq) YUC3; YUCCA 3	Tryptophan metabolism (ko00380)	[Q]	Secondary metabolites biosynthesis, transport and catabolism	Flavin-binding monooxygenase-like;; Pyridine nucleotide-disulphide oxidoreductase;; L-lysine 6-monooxygenase (NADPH-requiring);; Pyridine nucleotide-disulphide oxidoreductase;; Pyridine nucleotide-disulphide oxidoreductase;; FAD binding domain;; FAD-NAD(P)-binding;; NAD(P)-binding Rossmann-like domain	Probable indole-3-pyruvate monooxygenase YUCCA3 OS=Arabidopsis thaliana OX=3702 GN=YUC3 PE=2 SV=1	P	Inorganic ion transport and metabolism	YUCCA 3 [Arabidopsis thaliana]	biological process: metabolic process (GO:0008152);; biological process: single-organism process (GO:0044699);; molecular function: catalytic activity (GO:0003824);; cellular component: cell (GO:0005623);; cellular component: organelle (GO:0043226);; cellular component: cell part (GO:0044464);; biological process: cellular process (GO:0009987);; biological process: biological regulation (GO:00650…
AT2G19330	PIRL6	0.834412	28	0.128327	4	0.00556757	-2.4924	down	[K]	Transcription	Cellular Component: mitochondrion (GO:0005739);; Biological Process: DNA endoreduplication (GO:0042023);;	--	--	[R]	General function prediction only	Leucine rich repeat;; Leucine Rich repeats (2 copies);; Leucine Rich Repeat	Plant intracellular Ras-group-related LRR protein 6 OS=Arabidopsis thaliana OX=3702 GN=PIRL6 PE=2 SV=1	S	Function unknown	plant intracellular ras group-related LRR 6 [Arabidopsis thaliana]	cellular component: cell (GO:0005623);; cellular component: organelle (GO:0043226);; cellular component: cell part (GO:0044464);; biological process: metabolic process (GO:0008152);; biological process: cellular process (GO:0009987);; biological process: single-organism process (GO:0044699)
AT2G31865	PARG2	72.3364	3866	12.0414	567	3.73623e-26	-2.48731	down	--	--	Molecular Function: poly(ADP-ribose) glycohydrolase activity (GO:0004649);; Cellular Component: nucleus (GO:0005634);; Biological Process: carbohydrate metabolic process (GO:0005975);; Biological Process: defense response to fungus (GO:0050832);;	K07759|0|ath:AT2G31865|K07759 poly(ADP-ribose) glycohydrolase [EC:3.2.1.143] | (RefSeq) PARG2; poly(ADP-ribose) glycohydrolase 2	--	[T]	Signal transduction mechanisms	Poly (ADP-ribose) glycohydrolase (PARG)	Probable poly(ADP-ribose) glycohydrolase 2 OS=Arabidopsis thaliana OX=3702 GN=PARG2 PE=2 SV=1	S	Function unknown	poly(ADP-ribose) glycohydrolase 2 [Arabidopsis thaliana]	molecular function: catalytic activity (GO:0003824);; cellular component: cell (GO:0005623);; cellular component: organelle (GO:0043226);; cellular component: cell part (GO:0044464);; biological process: metabolic process (GO:0008152);; biological process: response to stimulus (GO:0050896);; biological process: multi-organism process (GO:0051704)
AT4G04540	CRK39	5.25351	298	0.930195	44	9.56675e-15	-2.47483	down	[NW]	Cell motility;; Extracellular structures	Molecular Function: protein serine/threonine kinase activity (GO:0004674);; Molecular Function: ATP binding (GO:0005524);; Cellular Component: extracellular region (GO:0005576);; Biological Process: protein phosphorylation (GO:0006468);;	--	--	--	--	Protein kinase domain;; Protein tyrosine kinase;; Salt stress response/antifungal	Putative cysteine-rich receptor-like protein kinase 39 OS=Arabidopsis thaliana OX=3702 GN=CRK39 PE=3 SV=1	T	Signal transduction mechanisms	cysteine-rich RLK (RECEPTOR-like protein kinase) 39 [Arabidopsis thaliana]	biological process: metabolic process (GO:0008152);; biological process: cellular process (GO:0009987);; molecular function: catalytic activity (GO:0003824);; molecular function: binding (GO:0005488);; cellular component: extracellular region (GO:0005576)
AT5G25110	CIPK25	3.47152	169	0.599846	25	6.74357e-11	-2.46982	down	[T]	Signal transduction mechanisms	Molecular Function: protein serine/threonine kinase activity (GO:0004674);; Molecular Function: ATP binding (GO:0005524);; Cellular Component: plasma membrane (GO:0005886);; Biological Process: protein phosphorylation (GO:0006468);; Biological Process: signal transduction (GO:0007165);; Biological Process: defense response to fungus (GO:0050832);;	--	--	[T]	Signal transduction mechanisms	Protein kinase domain;; Protein tyrosine kinase;; NAF domain;; Kinase-like	CBL-interacting serine/threonine-protein kinase 25 OS=Arabidopsis thaliana OX=3702 GN=CIPK25 PE=2 SV=1	T	Signal transduction mechanisms	CBL-interacting protein kinase 25 [Arabidopsis thaliana]	biological process: metabolic process (GO:0008152);; biological process: cellular process (GO:0009987);; molecular function: catalytic activity (GO:0003824);; molecular function: binding (GO:0005488);; cellular component: cell (GO:0005623);; cellular component: membrane (GO:0016020);; cellular component: cell part (GO:0044464);; biological process: biological regulation (GO:0065007);; biological …
AT2G19920	RDR4	0.41788	34	0.075453	5	0.00209321	-2.45727	down	--	--	Molecular Function: RNA-directed 5'-3' RNA polymerase activity (GO:0003968);; Biological Process: response to xenobiotic stimulus (GO:0009410);; Cellular Component: chloroplast (GO:0009507);; Biological Process: photomorphogenesis (GO:0009640);; Biological Process: embryo development ending in seed dormancy (GO:0009793);; Biological Process: seed germination (GO:0009845);; Biological Process: det…	K11699|0|ath:AT2G19920|K11699 RNA-dependent RNA polymerase [EC:2.7.7.48] | (RefSeq) RNA-dependent RNA polymerase family protein	--	[A]	RNA processing and modification	RNA dependent RNA polymerase	Probable RNA-dependent RNA polymerase 4 OS=Arabidopsis thaliana OX=3702 GN=RDR4 PE=3 SV=2	K	Transcription	RNA-dependent RNA polymerase family protein [Arabidopsis thaliana]	molecular function: catalytic activity (GO:0003824);; biological process: response to stimulus (GO:0050896);; cellular component: cell (GO:0005623);; cellular component: organelle (GO:0043226);; cellular component: cell part (GO:0044464);; biological process: multicellular organismal process (GO:0032501);; biological process: developmental process (GO:0032502);; biological process: single-organis…
AT5G53090	AT5G53090	4.09783	154	0.728311	23	3.96799e-10	-2.45557	down	[IQR]	Lipid transport and metabolism;; Secondary metabolites biosynthesis, transport and catabolism;; General function prediction only	Molecular Function: nucleotide binding (GO:0000166);; Cellular Component: nucleus (GO:0005634);; Cellular Component: endoplasmic reticulum (GO:0005783);; Biological Process: meristem maintenance (GO:0010073);; Biological Process: xylem development (GO:0010089);; Molecular Function: oxidoreductase activity (GO:0016491);; Biological Process: cell wall macromolecule metabolic process (GO:0044036);; …	--	--	[Q]	Secondary metabolites biosynthesis, transport and catabolism	short chain dehydrogenase;; Enoyl-(Acyl carrier protein) reductase;; KR domain	Dehydrogenase/reductase SDR family member FEY OS=Arabidopsis thaliana OX=3702 GN=FEY PE=1 SV=1	S	Function unknown	NAD(P)-binding Rossmann-fold superfamily protein [Arabidopsis thaliana]	molecular function: binding (GO:0005488);; cellular component: cell (GO:0005623);; cellular component: organelle (GO:0043226);; cellular component: cell part (GO:0044464);; biological process: multicellular organismal process (GO:0032501);; biological process: single-organism process (GO:0044699);; biological process: developmental process (GO:0032502);; molecular function: catalytic activity (GO…
AT5G42830	AT5G42830	14.6818	616	2.65967	93	6.96479e-19	-2.44432	down	--	--	Cellular Component: cytosol (GO:0005829);; Molecular Function: transferase activity, transferring acyl groups other than amino-acyl groups (GO:0016747);;	--	--	--	--	Transferase family	Uncharacterized acetyltransferase At3g50280 OS=Arabidopsis thaliana OX=3702 GN=At3g50280 PE=3 SV=1	S	Function unknown	HXXXD-type acyl-transferase family protein [Arabidopsis thaliana]	cellular component: cell (GO:0005623);; cellular component: cell part (GO:0044464);; molecular function: catalytic activity (GO:0003824)
AT5G52900	MAKR6	14.8445	542	2.68684	82	4.25741e-18	-2.4411	down	--	--	Cellular Component: nucleus (GO:0005634);; Biological Process: response to brassinosteroid (GO:0009741);;	--	--	--	--	--	Probable membrane-associated kinase regulator 6 OS=Arabidopsis thaliana OX=3702 GN=MAKR6 PE=2 SV=1	T	Signal transduction mechanisms	membrane-associated kinase regulator [Arabidopsis thaliana]	cellular component: cell (GO:0005623);; cellular component: organelle (GO:0043226);; cellular component: cell part (GO:0044464);; biological process: response to stimulus (GO:0050896)
AT3G60470	AT3G60470	0.491551	27	0.090639	4	0.00799492	-2.44019	down	--	--	Cellular Component: plasma membrane (GO:0005886);;	--	--	--	--	Plant protein of unknown function	UPF0481 protein At3g47200 OS=Arabidopsis thaliana OX=3702 GN=At3g47200 PE=2 SV=1	S	Function unknown	unknown, partial [Arabidopsis thaliana]	cellular component: cell (GO:0005623);; cellular component: membrane (GO:0016020);; cellular component: cell part (GO:0044464)
AT1G51790	AT1G51790	9.52964	868	1.73022	133	1.97501e-20	-2.42339	down	[T]	Signal transduction mechanisms	Biological Process: respiratory burst involved in defense response (GO:0002679);; Cellular Component: plasma membrane (GO:0005886);; Biological Process: oligopeptide transport (GO:0006857);; Biological Process: amino acid transport (GO:0006865);; Biological Process: response to chitin (GO:0010200);; Molecular Function: kinase activity (GO:0016301);;	--	--	--	--	Carbohydrate-binding protein of the ER;; Protein tyrosine kinase;; Protein kinase domain	LRR receptor-like serine/threonine-protein kinase IOS1 OS=Arabidopsis thaliana OX=3702 GN=IOS1 PE=1 SV=1	T	Signal transduction mechanisms	Leucine-rich repeat protein kinase family protein [Arabidopsis thaliana]	biological process: immune system process (GO:0002376);; biological process: metabolic process (GO:0008152);; biological process: single-organism process (GO:0044699);; cellular component: cell (GO:0005623);; cellular component: membrane (GO:0016020);; cellular component: cell part (GO:0044464);; biological process: localization (GO:0051179);; biological process: response to stimulus (GO:0050896)…
AT3G26540	PCMP-A5	1.40258	85	0.245473	13	7.44497e-07	-2.41693	down	--	--	Cellular Component: mitochondrion (GO:0005739);;	--	--	[R]	General function prediction only	PPR repeat;; PPR repeat family;; PPR repeat;; Pentatricopeptide repeat domain	Pentatricopeptide repeat-containing protein At3g26540 OS=Arabidopsis thaliana OX=3702 GN=PCMP-A5 PE=2 SV=1	S	Function unknown	Tetratricopeptide repeat (TPR)-like superfamily protein [Arabidopsis thaliana]	cellular component: cell (GO:0005623);; cellular component: organelle (GO:0043226);; cellular component: cell part (GO:0044464)
AT5G57770	AT5G57770	2.01106	85	0.359858	13	7.44497e-07	-2.41693	down	--	--	Cellular Component: nucleus (GO:0005634);;	--	--	--	--	Auxin canalisation;; Plant pleckstrin homology-like region	--	S	Function unknown	auxin canalization protein (DUF828) [Arabidopsis thaliana]	cellular component: cell (GO:0005623);; cellular component: organelle (GO:0043226);; cellular component: cell part (GO:0044464)
AT5G67630	AT5G67630	2.74586	130	0.504276	20	4.64446e-09	-2.41197	down	[K]	Transcription	--	K11338|0|ath:AT5G67630|K11338 RuvB-like protein 2 [EC:3.6.4.12] | (RefSeq) P-loop containing nucleoside triphosphate hydrolases superfamily protein	--	[K]	Transcription	TIP49 C-terminus;; ATPase family associated with various cellular activities (AAA);; Holliday junction DNA helicase ruvB N-terminus;; DnaB-like helicase C terminal domain;; AAA domain (dynein-related subfamily)	RuvB-like protein 1 OS=Arabidopsis thaliana OX=3702 GN=RIN1 PE=1 SV=1	K	Transcription	P-loop containing nucleoside triphosphate hydrolases superfamily protein [Arabidopsis thaliana]	--
AT2G30770	CYP71A13	1.08072	51	0.201439	8	9.81056e-05	-2.37422	down	[QV]	Secondary metabolites biosynthesis, transport and catabolism;; Defense mechanisms	Biological Process: MAPK cascade (GO:0000165);; Molecular Function: monooxygenase activity (GO:0004497);; Molecular Function: iron ion binding (GO:0005506);; Molecular Function: protein binding (GO:0005515);; Biological Process: protein targeting to membrane (GO:0006612);; Molecular Function: electron carrier activity (GO:0009055);; Biological Process: induced systemic resistance (GO:0009682);; B…	K11868|0|ath:AT2G30770|K11868 indoleacetaldoxime dehydratase [EC:4.99.1.6] | (RefSeq) CYP71A13; cytochrome P450 family 71 polypeptide	Tryptophan metabolism (ko00380)	[Q]	Secondary metabolites biosynthesis, transport and catabolism	Cytochrome P450	Indoleacetaldoxime dehydratase OS=Arabidopsis thaliana OX=3702 GN=CYP71A13 PE=1 SV=1	Q	Secondary metabolites biosynthesis, transport and catabolism	cytochrome P450 family 71 polypeptide [Arabidopsis thaliana]	biological process: metabolic process (GO:0008152);; biological process: cellular process (GO:0009987);; biological process: signaling (GO:0023052);; biological process: single-organism process (GO:0044699);; biological process: response to stimulus (GO:0050896);; biological process: biological regulation (GO:0065007);; molecular function: catalytic activity (GO:0003824);; molecular function: bin…
AT5G46295	AT5G46295	36.8789	433	7.01658	69	4.80444e-16	-2.36592	down	--	--	--	--	--	--	--	--	--	--	--	transmembrane protein [Arabidopsis thaliana]	--
AT4G33070	AT4G33070	10.4446	643	2.00785	103	4.10013e-18	-2.35902	down	[GHR]	Carbohydrate transport and metabolism;; Coenzyme transport and metabolism;; General function prediction only	Molecular Function: magnesium ion binding (GO:0000287);; Biological Process: response to hypoxia (GO:0001666);; Molecular Function: pyruvate decarboxylase activity (GO:0004737);; Cellular Component: cytosol (GO:0005829);; Biological Process: gluconeogenesis (GO:0006094);; Biological Process: cytoskeleton organization (GO:0007010);; Cellular Component: chloroplast (GO:0009507);; Biological Process…	K01568|0|ath:AT4G33070|K01568 pyruvate decarboxylase [EC:4.1.1.1] | (RefSeq) Thiamine pyrophosphate dependent pyruvate decarboxylase family protein	Glycolysis / Gluconeogenesis (ko00010)	[EH]	Amino acid transport and metabolism;; Coenzyme transport and metabolism	Thiamine pyrophosphate enzyme, N-terminal TPP binding domain;; Thiamine pyrophosphate enzyme, central domain;; Thiamine pyrophosphate enzyme, C-terminal TPP binding domain	Pyruvate decarboxylase 1 OS=Arabidopsis thaliana OX=3702 GN=PDC1 PE=2 SV=1	GH	Carbohydrate transport and metabolism;; Coenzyme transport and metabolism	Thiamine pyrophosphate dependent pyruvate decarboxylase family protein [Arabidopsis thaliana]	molecular function: binding (GO:0005488);; biological process: response to stimulus (GO:0050896);; molecular function: catalytic activity (GO:0003824);; cellular component: cell (GO:0005623);; cellular component: cell part (GO:0044464);; biological process: metabolic process (GO:0008152);; biological process: single-organism process (GO:0044699);; biological process: cellular process (GO:0009987)…
AT1G33960	AIG1	7.33684	306	1.41949	49	7.83962e-14	-2.35813	down	--	--	Biological Process: endocytosis (GO:0006897);; Cellular Component: chloroplast (GO:0009507);; Biological Process: response to bacterium (GO:0009617);; Biological Process: systemic acquired resistance (GO:0009627);; Biological Process: salicylic acid biosynthetic process (GO:0009697);; Biological Process: salicylic acid mediated signaling pathway (GO:0009863);; Biological Process: negative regulat…	--	--	--	--	AIG1 family;; 50S ribosome-binding GTPase	Immune-associated nucleotide-binding protein 8 OS=Arabidopsis thaliana OX=3702 GN=IAN8 PE=2 SV=1	S	Function unknown	P-loop containing nucleoside triphosphate hydrolases superfamily protein [Arabidopsis thaliana]	biological process: localization (GO:0051179);; cellular component: cell (GO:0005623);; cellular component: organelle (GO:0043226);; cellular component: cell part (GO:0044464);; biological process: response to stimulus (GO:0050896);; biological process: multi-organism process (GO:0051704);; biological process: immune system process (GO:0002376);; biological process: metabolic process (GO:0008152)…
AT5G01380	GT-3A	20.4138	741	3.95698	119	7.20173e-19	-2.35553	down	--	--	Molecular Function: chromatin binding (GO:0003682);; Molecular Function: transcription factor activity, sequence-specific DNA binding (GO:0003700);; Cellular Component: nucleus (GO:0005634);; Biological Process: regulation of transcription, DNA-templated (GO:0006355);; Biological Process: toxin catabolic process (GO:0009407);; Biological Process: response to cyclopentenone (GO:0010583);; Molecula…	--	--	[K]	Transcription	Myb/SANT-like DNA-binding domain	Trihelix transcription factor GT-3a OS=Arabidopsis thaliana OX=3702 GN=GT-3A PE=1 SV=1	K	Transcription	Homeodomain-like superfamily protein [Arabidopsis thaliana]	molecular function: binding (GO:0005488);; biological process: biological regulation (GO:0065007);; molecular function: nucleic acid binding transcription factor activity (GO:0001071);; cellular component: cell (GO:0005623);; cellular component: organelle (GO:0043226);; cellular component: cell part (GO:0044464);; biological process: metabolic process (GO:0008152);; biological process: cellular p…
AT1G21240	WAK3	9.33198	629	1.80601	101	6.37394e-18	-2.35553	down	[T]	Signal transduction mechanisms	Biological Process: MAPK cascade (GO:0000165);; Molecular Function: protein serine/threonine kinase activity (GO:0004674);; Molecular Function: calcium ion binding (GO:0005509);; Molecular Function: protein binding (GO:0005515);; Molecular Function: ATP binding (GO:0005524);; Cellular Component: extracellular region (GO:0005576);; Cellular Component: vacuole (GO:0005773);; Cellular Component: pla…	--	--	--	--	Protein tyrosine kinase;; Protein kinase domain;; Wall-associated receptor kinase galacturonan-binding;; Calcium-binding EGF domain	Wall-associated receptor kinase 3 OS=Arabidopsis thaliana OX=3702 GN=WAK3 PE=2 SV=2	T	Signal transduction mechanisms	wall associated kinase 3 [Arabidopsis thaliana]	biological process: metabolic process (GO:0008152);; biological process: cellular process (GO:0009987);; biological process: signaling (GO:0023052);; biological process: single-organism process (GO:0044699);; biological process: response to stimulus (GO:0050896);; biological process: biological regulation (GO:0065007);; molecular function: catalytic activity (GO:0003824);; molecular function: bin…
AT2G32130	AT2G32130	2.35182	44	0.396724	7	0.000331091	-2.35162	down	--	--	Cellular Component: nucleus (GO:0005634);; Biological Process: double fertilization forming a zygote and endosperm (GO:0009567);;	--	--	--	--	Plant protein of unknown function (DUF641)	--	--	--	intracellular protein transporter, putative (DUF641) [Arabidopsis thaliana]	cellular component: cell (GO:0005623);; cellular component: organelle (GO:0043226);; cellular component: cell part (GO:0044464);; biological process: reproduction (GO:0000003);; biological process: reproductive process (GO:0022414);; biological process: single-organism process (GO:0044699);; biological process: multi-organism process (GO:0051704)
AT3G47380	AT3G47380	9.9193	221	1.93008	36	1.01657e-11	-2.33248	down	--	--	Biological Process: MAPK cascade (GO:0000165);; Cellular Component: extracellular region (GO:0005576);; Biological Process: glycolytic process (GO:0006096);; Biological Process: protein targeting to membrane (GO:0006612);; Biological Process: water transport (GO:0006833);; Biological Process: response to temperature stimulus (GO:0009266);; Biological Process: response to salt stress (GO:0009651);…	--	--	--	--	Plant invertase/pectin methylesterase inhibitor	Pectinesterase inhibitor 11 OS=Arabidopsis thaliana OX=3702 GN=PMEI11 PE=2 SV=1	S	Function unknown	Plant invertase/pectin methylesterase inhibitor superfamily protein [Arabidopsis thaliana]	biological process: metabolic process (GO:0008152);; biological process: cellular process (GO:0009987);; biological process: signaling (GO:0023052);; biological process: single-organism process (GO:0044699);; biological process: response to stimulus (GO:0050896);; biological process: biological regulation (GO:0065007);; cellular component: extracellular region (GO:0005576);; biological process: l…
AT1G13470	AT1G13470	6.88638	251	1.32697	41	2.02552e-12	-2.32894	down	--	--	Biological Process: MAPK cascade (GO:0000165);; Biological Process: salicylic acid biosynthetic process (GO:0009697);; Biological Process: systemic acquired resistance, salicylic acid mediated signaling pathway (GO:0009862);; Biological Process: regulation of hydrogen peroxide metabolic process (GO:0010310);; Biological Process: negative regulation of defense response (GO:0031348);; Biological Pr…	--	--	--	--	Protein of unknown function (DUF1262)	--	S	Function unknown	hypothetical protein (DUF1262) [Arabidopsis thaliana]	biological process: metabolic process (GO:0008152);; biological process: cellular process (GO:0009987);; biological process: signaling (GO:0023052);; biological process: single-organism process (GO:0044699);; biological process: response to stimulus (GO:0050896);; biological process: biological regulation (GO:0065007);; biological process: multi-organism process (GO:0051704)
AT1G51800	AT1G51800	33.1383	2755	6.50939	451	1.07054e-22	-2.32868	down	[T]	Signal transduction mechanisms	Biological Process: respiratory burst involved in defense response (GO:0002679);; Cellular Component: plasma membrane (GO:0005886);; Biological Process: tryptophan catabolic process (GO:0006569);; Biological Process: oligopeptide transport (GO:0006857);; Biological Process: indoleacetic acid biosynthetic process (GO:0009684);; Biological Process: response to chitin (GO:0010200);; Biological Proce…	--	--	--	--	Carbohydrate-binding protein of the ER;; Protein tyrosine kinase;; Protein kinase domain;; Leucine rich repeat;; Leucine Rich repeats (2 copies)	LRR receptor-like serine/threonine-protein kinase IOS1 OS=Arabidopsis thaliana OX=3702 GN=IOS1 PE=1 SV=1	T	Signal transduction mechanisms	Leucine-rich repeat protein kinase family protein [Arabidopsis thaliana]	biological process: immune system process (GO:0002376);; biological process: metabolic process (GO:0008152);; biological process: single-organism process (GO:0044699);; cellular component: cell (GO:0005623);; cellular component: membrane (GO:0016020);; cellular component: cell part (GO:0044464);; biological process: cellular process (GO:0009987);; biological process: localization (GO:0051179);; b…
AT4G23310	CRK23	3.78952	269	0.731119	44	7.08152e-13	-2.32719	down	[W]	Extracellular structures	Molecular Function: protein kinase activity (GO:0004672);; Cellular Component: extracellular region (GO:0005576);; Cellular Component: chloroplast (GO:0009507);; Biological Process: response to salicylic acid (GO:0009751);; Biological Process: programmed cell death (GO:0012501);; Biological Process: defense response to bacterium (GO:0042742);;	--	--	--	--	Protein tyrosine kinase;; Salt stress response/antifungal;; Protein kinase domain	Putative cysteine-rich receptor-like protein kinase 23 OS=Arabidopsis thaliana OX=3702 GN=CRK23 PE=2 SV=1	T	Signal transduction mechanisms	cysteine-rich RLK (RECEPTOR-like protein kinase) 23 [Arabidopsis thaliana]	biological process: metabolic process (GO:0008152);; biological process: cellular process (GO:0009987);; molecular function: catalytic activity (GO:0003824);; cellular component: extracellular region (GO:0005576);; cellular component: cell (GO:0005623);; cellular component: organelle (GO:0043226);; cellular component: cell part (GO:0044464);; biological process: response to stimulus (GO:0050896);…
AT4G32860	AT4G32860	4.53351	98	0.850371	16	5.02799e-07	-2.32471	down	--	--	Cellular Component: nucleus (GO:0005634);; Biological Process: cytokinin biosynthetic process (GO:0009691);;	--	--	--	--	Cotton fibre expressed protein	--	S	Function unknown	Avr9/Cf-9 rapidly elicited protein [Arabidopsis thaliana]	cellular component: cell (GO:0005623);; cellular component: organelle (GO:0043226);; cellular component: cell part (GO:0044464);; biological process: metabolic process (GO:0008152);; biological process: cellular process (GO:0009987);; biological process: biological regulation (GO:0065007)
AT1G29430	AT1G29430	1.56373	31	0.277213	5	0.00425681	-2.32457	down	--	--	Cellular Component: mitochondrion (GO:0005739);; Biological Process: response to auxin (GO:0009733);; Biological Process: response to brassinosteroid (GO:0009741);; Biological Process: auxin polar transport (GO:0009926);; Biological Process: stamen filament development (GO:0080086);;	--	--	--	--	Auxin responsive protein	Auxin-responsive protein SAUR62 OS=Arabidopsis thaliana OX=3702 GN=SAUR62 PE=2 SV=1	S	Function unknown	hypothetical protein AXX17_AT1G29770 [Arabidopsis thaliana]	cellular component: cell (GO:0005623);; cellular component: organelle (GO:0043226);; cellular component: cell part (GO:0044464);; biological process: response to stimulus (GO:0050896);; biological process: single-organism process (GO:0044699);; biological process: localization (GO:0051179);; biological process: biological regulation (GO:0065007);; biological process: reproduction (GO:0000003);; b…
AT5G25810	tny	5.20663	152	1.00258	25	2.49871e-09	-2.317	down	--	--	Molecular Function: transcription factor activity, sequence-specific DNA binding (GO:0003700);; Cellular Component: nucleus (GO:0005634);; Biological Process: multidimensional cell growth (GO:0009825);; Molecular Function: sequence-specific DNA binding (GO:0043565);; Biological Process: positive regulation of transcription, DNA-templated (GO:0045893);;	K09286|3.75231e-129|ath:AT5G25810|K09286 EREBP-like factor | (RefSeq) tny; Integrase-type DNA-binding superfamily protein	--	--	--	AP2 domain	Ethylene-responsive transcription factor TINY OS=Arabidopsis thaliana OX=3702 GN=TINY PE=2 SV=1	K	Transcription	Integrase-type DNA-binding superfamily protein [Arabidopsis thaliana]	biological process: biological regulation (GO:0065007);; molecular function: nucleic acid binding transcription factor activity (GO:0001071);; cellular component: cell (GO:0005623);; cellular component: organelle (GO:0043226);; cellular component: cell part (GO:0044464);; biological process: cellular process (GO:0009987);; biological process: growth (GO:0040007);; biological process: single-organ…
AT3G54870	MRH2	1.19262	49	0.088613	8	0.000191605	-2.31666	down	--	--	--	--	--	[Z]	Cytoskeleton	Kinesin motor domain;; Microtubule binding;; Armadillo/beta-catenin-like repeat	Kinesin-like protein KIN-UC OS=Arabidopsis thaliana OX=3702 GN=KINUC PE=1 SV=2	Z	Cytoskeleton	Armadillo/beta-catenin repeat family protein / kinesin motor family protein [Arabidopsis thaliana]	--
AT5G06640	AT5G06640	5.09934	303	1.00072	50	2.08218e-13	-2.31484	down	--	--	Molecular Function: structural constituent of cell wall (GO:0005199);; Biological Process: plant-type cell wall organization (GO:0009664);; Biological Process: trichoblast differentiation (GO:0010054);;	--	--	--	--	Extensin-like region	--	--	--	gibberellin-regulated-like protein [Arabidopsis thaliana]	molecular function: structural molecule activity (GO:0005198);; biological process: cellular process (GO:0009987);; biological process: cellular component organization or biogenesis (GO:0071840);; biological process: multicellular organismal process (GO:0032501);; biological process: developmental process (GO:0032502);; biological process: single-organism process (GO:0044699)
AT5G25260	FLOT2	12.1657	579	2.42151	96	5.03851e-17	-2.30922	down	[S]	Function unknown	Cellular Component: endosome (GO:0005768);; Cellular Component: vacuolar membrane (GO:0005774);; Cellular Component: plasma membrane (GO:0005886);; Biological Process: endocytosis (GO:0006897);; Cellular Component: plasmodesma (GO:0009506);; Biological Process: ethylene-activated signaling pathway (GO:0009873);; Biological Process: response to chitin (GO:0010200);; Biological Process: membrane in…	--	--	[UZ]	Intracellular trafficking, secretion, and vesicular transport;; Cytoskeleton	SPFH domain / Band 7 family	Flotillin-like protein 2 OS=Arabidopsis thaliana OX=3702 GN=FLOT2 PE=2 SV=1	S	Function unknown	SPFH/Band 7/PHB domain-containing membrane-associated protein family [Arabidopsis thaliana]	cellular component: cell (GO:0005623);; cellular component: organelle (GO:0043226);; cellular component: cell part (GO:0044464);; cellular component: membrane (GO:0016020);; cellular component: organelle part (GO:0044422);; biological process: localization (GO:0051179);; cellular component: cell junction (GO:0030054);; biological process: cellular process (GO:0009987);; biological process: signal…
AT2G26400	ARD	4.28105	108	0.815133	18	1.88942e-07	-2.2959	down	[E]	Amino acid transport and metabolism	Biological Process: response to hypoxia (GO:0001666);; Molecular Function: iron ion binding (GO:0005506);; Cellular Component: nucleus (GO:0005634);; Cellular Component: cytosol (GO:0005829);; Cellular Component: plasma membrane (GO:0005886);; Biological Process: systemic acquired resistance, salicylic acid mediated signaling pathway (GO:0009862);; Molecular Function: heteropolysaccharide binding…	K08967|1.03765e-146|ath:AT2G26400|K08967 1,2-dihydroxy-3-keto-5-methylthiopentene dioxygenase [EC:1.13.11.53 1.13.11.54] | (RefSeq) ARD3; acireductone dioxygenase 3	Cysteine and methionine metabolism (ko00270)	[S]	Function unknown	ARD/ARD' family;; Cupin domain	1,2-dihydroxy-3-keto-5-methylthiopentene dioxygenase 1 OS=Arabidopsis thaliana OX=3702 GN=ARD1 PE=2 SV=1	S	Function unknown	acireductone dioxygenase 3 [Arabidopsis thaliana]	biological process: response to stimulus (GO:0050896);; molecular function: binding (GO:0005488);; cellular component: cell (GO:0005623);; cellular component: organelle (GO:0043226);; cellular component: cell part (GO:0044464);; cellular component: membrane (GO:0016020);; biological process: cellular process (GO:0009987);; biological process: signaling (GO:0023052);; biological process: single-or…
AT1G75040	PR5	34.3941	966	7.0009	163	5.30649e-19	-2.28448	down	--	--	Biological Process: respiratory burst involved in defense response (GO:0002679);; Biological Process: protein targeting to membrane (GO:0006612);; Biological Process: response to virus (GO:0009615);; Biological Process: systemic acquired resistance, salicylic acid mediated signaling pathway (GO:0009862);; Biological Process: jasmonic acid mediated signaling pathway (GO:0009867);; Biological Proce…	--	--	--	--	Thaumatin family	Pathogenesis-related protein 5 OS=Arabidopsis thaliana OX=3702 GN=At1g75040 PE=1 SV=1	S	Function unknown	pathogenesis-related protein 5 [Arabidopsis thaliana]	biological process: immune system process (GO:0002376);; biological process: metabolic process (GO:0008152);; biological process: single-organism process (GO:0044699);; biological process: localization (GO:0051179);; biological process: response to stimulus (GO:0050896);; biological process: multi-organism process (GO:0051704);; biological process: cellular process (GO:0009987);; biological proce…
AT1G61800	GPT2	13.0315	591	2.5868	100	8.33159e-17	-2.27999	down	--	--	Molecular Function: inorganic phosphate transmembrane transporter activity (GO:0005315);; Cellular Component: vacuolar membrane (GO:0005774);; Biological Process: gamete generation (GO:0007276);; Cellular Component: chloroplast (GO:0009507);; Biological Process: response to nematode (GO:0009624);; Biological Process: photosynthetic acclimation (GO:0009643);; Biological Process: response to sucros…	K15283|0|ath:AT1G61800|K15283 solute carrier family 35, member E1 | (RefSeq) GPT2; glucose-6-phosphate/phosphate translocator 2	--	[GE]	Carbohydrate transport and metabolism;; Amino acid transport and metabolism	Triose-phosphate Transporter family;; EamA-like transporter family	Glucose-6-phosphate/phosphate translocator 2, chloroplastic OS=Arabidopsis thaliana OX=3702 GN=GPT2 PE=2 SV=2	S	Function unknown	glucose-6-phosphate/phosphate translocator 2 [Arabidopsis thaliana]	biological process: localization (GO:0051179);; molecular function: transporter activity (GO:0005215);; cellular component: cell (GO:0005623);; cellular component: membrane (GO:0016020);; cellular component: organelle (GO:0043226);; cellular component: organelle part (GO:0044422);; cellular component: cell part (GO:0044464);; biological process: reproduction (GO:0000003);; biological process: rep…
AT2G04515	AT2G04515	3.19284	77	0.646724	13	5.86254e-06	-2.27457	down	--	--	Cellular Component: chloroplast (GO:0009507);;	--	--	--	--	--	--	S	Function unknown	hypothetical protein [Arabidopsis thaliana]	cellular component: cell (GO:0005623);; cellular component: organelle (GO:0043226);; cellular component: cell part (GO:0044464)
AT1G26420	AT1G26420	13.2365	659	2.70848	112	3.64565e-17	-2.27375	down	[C]	Energy production and conversion	--	--	--	--	--	FAD binding domain;; Berberine and berberine like	Berberine bridge enzyme-like 7 OS=Arabidopsis thaliana OX=3702 GN=FOX5 PE=3 SV=1	C	Energy production and conversion	FAD-binding Berberine family protein [Arabidopsis thaliana]	--
AT3G13210	AT3G13210	3.38198	228	0.692801	39	2.781e-11	-2.26231	down	--	--	Cellular Component: nucleus (GO:0005634);; Biological Process: mRNA processing (GO:0006397);;	--	--	[D]	Cell cycle control, cell division, chromosome partitioning	HAT (Half-A-TPR) repeat;; Tetratricopeptide repeat;; Suppressor of forked protein (Suf);; Tetratricopeptide repeat;; Tetratricopeptide repeat	--	A	RNA processing and modification	crooked neck protein, putative / cell cycle protein [Arabidopsis thaliana]	cellular component: cell (GO:0005623);; cellular component: organelle (GO:0043226);; cellular component: cell part (GO:0044464);; biological process: metabolic process (GO:0008152);; biological process: cellular process (GO:0009987)
AT2G18500	ATOFP7	2.33865	82	0.48362	14	3.82708e-06	-2.25915	down	--	--	Cellular Component: nucleus (GO:0005634);; Cellular Component: plasma membrane (GO:0005886);; Biological Process: negative regulation of transcription, DNA-templated (GO:0045892);;	--	--	--	--	Transcriptional repressor, ovate	Transcription repressor OFP7 OS=Arabidopsis thaliana OX=3702 GN=OFP7 PE=2 SV=1	S	Function unknown	ovate family protein 7 [Arabidopsis thaliana]	cellular component: cell (GO:0005623);; cellular component: organelle (GO:0043226);; cellular component: cell part (GO:0044464);; cellular component: membrane (GO:0016020);; biological process: biological regulation (GO:0065007)
AT2G34940	VSR5	1.42551	82	0.296585	14	3.82708e-06	-2.25915	down	--	--	Molecular Function: calcium ion binding (GO:0005509);; Cellular Component: integral component of plasma membrane (GO:0005887);; Biological Process: protein targeting to vacuole (GO:0006623);; Biological Process: systemic acquired resistance (GO:0009627);; Biological Process: salicylic acid biosynthetic process (GO:0009697);; Biological Process: response to sucrose (GO:0009744);; Biological Proces…	--	--	--	--	PA domain	Vacuolar-sorting receptor 5 OS=Arabidopsis thaliana OX=3702 GN=VSR5 PE=2 SV=1	U	Intracellular trafficking, secretion, and vesicular transport	VACUOLAR SORTING RECEPTOR 5 [Arabidopsis thaliana]	molecular function: binding (GO:0005488);; cellular component: cell (GO:0005623);; cellular component: membrane (GO:0016020);; cellular component: membrane part (GO:0044425);; cellular component: cell part (GO:0044464);; biological process: localization (GO:0051179);; biological process: immune system process (GO:0002376);; biological process: response to stimulus (GO:0050896);; biological proces…
AT5G19890	PER59	1.2702	47	0.239422	8	0.000375708	-2.25671	down	--	--	Molecular Function: peroxidase activity (GO:0004601);; Cellular Component: extracellular region (GO:0005576);; Cellular Component: nucleus (GO:0005634);; Cellular Component: cytoplasm (GO:0005737);; Molecular Function: heme binding (GO:0020037);; Biological Process: hydrogen peroxide catabolic process (GO:0042744);; Molecular Function: metal ion binding (GO:0046872);; Biological Process: oxidatio…	K00430|0|ath:AT5G19890|K00430 peroxidase [EC:1.11.1.7] | (RefSeq) Peroxidase superfamily protein	Phenylpropanoid biosynthesis (ko00940)	--	--	Peroxidase	Peroxidase 59 OS=Arabidopsis thaliana OX=3702 GN=PER59 PE=1 SV=2	G	Carbohydrate transport and metabolism	Peroxidase superfamily protein [Arabidopsis thaliana]	biological process: metabolic process (GO:0008152);; biological process: cellular process (GO:0009987);; biological process: single-organism process (GO:0044699);; biological process: response to stimulus (GO:0050896);; biological process: detoxification (GO:0098754);; molecular function: catalytic activity (GO:0003824);; molecular function: antioxidant activity (GO:0016209);; cellular component:…
AT1G08440	ALMT2	0.947195	41	0.168813	7	0.000916824	-2.25007	down	--	--	Cellular Component: nucleus (GO:0005634);; Cellular Component: plasma membrane (GO:0005886);; Biological Process: response to aluminum ion (GO:0010044);; Molecular Function: malate transmembrane transporter activity (GO:0015140);; Biological Process: malate transport (GO:0015743);;	--	--	[R]	General function prediction only	Aluminium activated malate transporter;; Fusaric acid resistance protein family;; Fusaric acid resistance protein-like	Aluminum-activated malate transporter 2 OS=Arabidopsis thaliana OX=3702 GN=ALMT2 PE=2 SV=2	S	Function unknown	aluminum activated malate transporter family protein [Arabidopsis thaliana]	cellular component: cell (GO:0005623);; cellular component: organelle (GO:0043226);; cellular component: cell part (GO:0044464);; cellular component: membrane (GO:0016020);; biological process: response to stimulus (GO:0050896);; biological process: single-organism process (GO:0044699);; biological process: localization (GO:0051179);; molecular function: transporter activity (GO:0005215)
Arabidopsis_thaliana_newGene_96	--	5.95882	174	1.21108	30	7.4403e-10	-2.24989	down	--	--	Cellular Component: spindle pole (GO:0000922);; Cellular Component: equatorial microtubule organizing center (GO:0000923);; Molecular Function: structural constituent of cytoskeleton (GO:0005200);; Cellular Component: centrosome (GO:0005813);; Cellular Component: spindle pole body (GO:0005816);; Cellular Component: microtubule (GO:0005874);; Biological Process: meiotic cell cycle (GO:0007126);; C…	K16572|1.86168e-23|aly:ARALYDRAFT_472287|K16572 gamma-tubulin complex component 5 | (RefSeq) tubulin family protein	--	[S]	Function unknown	--	Phosphoenolpyruvate/phosphate translocator 1, chloroplastic OS=Arabidopsis thaliana OX=3702 GN=PPT1 PE=1 SV=1	S	Function unknown	tubulin family protein [Arabidopsis lyrata subsp. lyrata]	cellular component: cell (GO:0005623);; cellular component: organelle (GO:0043226);; cellular component: organelle part (GO:0044422);; cellular component: cell part (GO:0044464);; molecular function: structural molecule activity (GO:0005198);; cellular component: supramolecular complex (GO:0099080);; cellular component: macromolecular complex (GO:0032991);; biological process: reproduction (GO:00…
AT1G51820	AT1G51820	13.7417	1058	2.84048	183	7.56516e-19	-2.24884	down	--		Biological Process: respiratory burst involved in defense response (GO:0002679);; Cellular Component: plasma membrane (GO:0005886);; Biological Process: oligopeptide transport (GO:0006857);; Cellular Component: plasmodesma (GO:0009506);; Biological Process: response to chitin (GO:0010200);; Biological Process: proline transport (GO:0015824);; Molecular Function: kinase activity (GO:0016301);;	--	--	--	--	Carbohydrate-binding protein of the ER;; Protein kinase domain;; Protein tyrosine kinase;; Leucine rich repeat	Probable LRR receptor-like serine/threonine-protein kinase At1g51820 OS=Arabidopsis thaliana OX=3702 GN=At1g51820 PE=2 SV=1	T	Signal transduction mechanisms	Leucine-rich repeat protein kinase family protein [Arabidopsis thaliana]	biological process: immune system process (GO:0002376);; biological process: metabolic process (GO:0008152);; biological process: single-organism process (GO:0044699);; cellular component: cell (GO:0005623);; cellular component: membrane (GO:0016020);; cellular component: cell part (GO:0044464);; biological process: localization (GO:0051179);; cellular component: cell junction (GO:0030054);; biol…
AT5G05790	AT5G05790	7.6238	294	1.59977	51	1.16449e-12	-2.24285	down	--	--	Molecular Function: DNA binding (GO:0003677);; Molecular Function: chromatin binding (GO:0003682);; Molecular Function: transcription factor activity, sequence-specific DNA binding (GO:0003700);; Cellular Component: nucleus (GO:0005634);; Biological Process: regulation of transcription, DNA-templated (GO:0006355);; Biological Process: response to gibberellin (GO:0009739);; Biological Process: res…	--	--	[O]	Posttranslational modification, protein turnover, chaperones	Myb-like DNA-binding domain;; Myb-like DNA-binding domain	Transcription factor DIVARICATA OS=Antirrhinum majus OX=4151 GN=DIVARICATA PE=2 SV=1	K	Transcription	Duplicated homeodomain-like superfamily protein [Arabidopsis thaliana]	molecular function: binding (GO:0005488);; biological process: biological regulation (GO:0065007);; molecular function: nucleic acid binding transcription factor activity (GO:0001071);; cellular component: cell (GO:0005623);; cellular component: organelle (GO:0043226);; cellular component: cell part (GO:0044464);; biological process: response to stimulus (GO:0050896);; biological process: metabol…
AT2G43620	AT2G43620	152.897	4536	32.2382	793	8.23267e-22	-2.23399	down	[R]	General function prediction only	Biological Process: respiratory burst involved in defense response (GO:0002679);; Molecular Function: chitinase activity (GO:0004568);; Cellular Component: plasma membrane (GO:0005886);; Biological Process: carbohydrate metabolic process (GO:0005975);; Biological Process: chitin catabolic process (GO:0006032);; Molecular Function: chitin binding (GO:0008061);; Biological Process: response to chit…	K01183|0|ath:AT2G43620|K01183 chitinase [EC:3.2.1.14] | (RefSeq) Chitinase family protein	Amino sugar and nucleotide sugar metabolism (ko00520)	[R]	General function prediction only	Chitinase class I;; Chitin recognition protein	Endochitinase At2g43620 OS=Arabidopsis thaliana OX=3702 GN=At2g43620 PE=3 SV=1	G	Carbohydrate transport and metabolism	Chitinase family protein [Arabidopsis thaliana]	biological process: immune system process (GO:0002376);; biological process: metabolic process (GO:0008152);; biological process: single-organism process (GO:0044699);; molecular function: catalytic activity (GO:0003824);; cellular component: cell (GO:0005623);; cellular component: membrane (GO:0016020);; cellular component: cell part (GO:0044464);; molecular function: binding (GO:0005488);; biol…
AT1G04180	YUC9	3.94509	143	0.82844	25	1.50312e-08	-2.22902	down	[P]	Inorganic ion transport and metabolism	Molecular Function: N,N-dimethylaniline monooxygenase activity (GO:0004499);; Biological Process: response to brassinosteroid (GO:0009741);; Biological Process: auxin biosynthetic process (GO:0009851);; Molecular Function: flavin adenine dinucleotide binding (GO:0050660);; Molecular Function: NADP binding (GO:0050661);; Biological Process: oxidation-reduction process (GO:0055114);;	K11816|0|ath:AT1G04180|K11816 indole-3-pyruvate monooxygenase [EC:1.14.13.168] | (RefSeq) YUC9; YUCCA 9	Tryptophan metabolism (ko00380)	[Q]	Secondary metabolites biosynthesis, transport and catabolism	Flavin-binding monooxygenase-like;; Pyridine nucleotide-disulphide oxidoreductase;; L-lysine 6-monooxygenase (NADPH-requiring);; Pyridine nucleotide-disulphide oxidoreductase;; FAD binding domain;; FAD-NAD(P)-binding;; Pyridine nucleotide-disulphide oxidoreductase;; FAD dependent oxidoreductase;; NAD(P)-binding Rossmann-like domain	Probable indole-3-pyruvate monooxygenase YUCCA9 OS=Arabidopsis thaliana OX=3702 GN=YUC9 PE=2 SV=1	P	Inorganic ion transport and metabolism	YUCCA 9 [Arabidopsis thaliana]	biological process: metabolic process (GO:0008152);; biological process: single-organism process (GO:0044699);; molecular function: catalytic activity (GO:0003824);; biological process: response to stimulus (GO:0050896);; biological process: cellular process (GO:0009987);; biological process: biological regulation (GO:0065007);; molecular function: binding (GO:0005488)
AT2G43570	CHI	34.2357	1007	7.27968	178	3.49933e-18	-2.21752	down	[R]	General function prediction only	Molecular Function: chitinase activity (GO:0004568);; Molecular Function: protein binding (GO:0005515);; Cellular Component: extracellular region (GO:0005576);; Cellular Component: nucleus (GO:0005634);; Cellular Component: endoplasmic reticulum (GO:0005783);; Biological Process: carbohydrate metabolic process (GO:0005975);; Molecular Function: chitin binding (GO:0008061);; Cellular Component: pl…	K01183|0|ath:AT2G43570|K01183 chitinase [EC:3.2.1.14] | (RefSeq) CHI; chitinase	Amino sugar and nucleotide sugar metabolism (ko00520)	[R]	General function prediction only	Chitinase class I;; Chitin recognition protein	Endochitinase CHI OS=Arabidopsis thaliana OX=3702 GN=CHI PE=2 SV=1	G	Carbohydrate transport and metabolism	chitinase [Arabidopsis thaliana]	molecular function: catalytic activity (GO:0003824);; molecular function: binding (GO:0005488);; cellular component: extracellular region (GO:0005576);; cellular component: cell (GO:0005623);; cellular component: organelle (GO:0043226);; cellular component: cell part (GO:0044464);; biological process: metabolic process (GO:0008152);; cellular component: membrane (GO:0016020);; cellular component:…
AT2G40740	WRKY55	6.03197	153	1.37603	27	7.07688e-09	-2.2159	down	--	--	Molecular Function: transcription factor activity, sequence-specific DNA binding (GO:0003700);; Cellular Component: nucleus (GO:0005634);; Biological Process: regulation of transcription, DNA-templated (GO:0006355);; Molecular Function: sequence-specific DNA binding (GO:0043565);;	--	--	--	--	WRKY DNA -binding domain	WRKY transcription factor 55 OS=Arabidopsis thaliana OX=3702 GN=WRKY55 PE=2 SV=1	K	Transcription	WRKY DNA-binding protein 55 [Arabidopsis thaliana]	biological process: biological regulation (GO:0065007);; molecular function: nucleic acid binding transcription factor activity (GO:0001071);; cellular component: cell (GO:0005623);; cellular component: organelle (GO:0043226);; cellular component: cell part (GO:0044464);; molecular function: binding (GO:0005488)
AT2G24850	TAT3	75.9873	3585	16.2013	635	3.52353e-21	-2.21506	down	[E]	Amino acid transport and metabolism	Biological Process: sulfur amino acid metabolic process (GO:0000096);; Molecular Function: L-tyrosine:2-oxoglutarate aminotransferase activity (GO:0004838);; Cellular Component: cytoplasm (GO:0005737);; Biological Process: fatty acid metabolic process (GO:0006631);; Biological Process: oxidoreduction coenzyme metabolic process (GO:0006733);; Biological Process: lipid biosynthetic process (GO:0008…	K00815|0|ath:AT2G24850|K00815 tyrosine aminotransferase [EC:2.6.1.5] | (RefSeq) TAT3; tyrosine aminotransferase 3	Ubiquinone and other terpenoid-quinone biosynthesis (ko00130);; Cysteine and methionine metabolism (ko00270);; Tyrosine metabolism (ko00350);; Phenylalanine metabolism (ko00360);; Phenylalanine, tyrosine and tryptophan biosynthesis (ko00400);; Isoquinoline alkaloid biosynthesis (ko00950);; Tropane, piperidine and pyridine alkaloid biosynthesis (ko00960);; Biosynthesis of amino acids (ko01230)	[E]	Amino acid transport and metabolism	Aminotransferase class I and II;; Beta-eliminating lyase	Probable aminotransferase TAT3 OS=Arabidopsis thaliana OX=3702 GN=TAT3 PE=2 SV=1	E	Amino acid transport and metabolism	tyrosine aminotransferase 3 [Arabidopsis thaliana]	biological process: metabolic process (GO:0008152);; biological process: cellular process (GO:0009987);; biological process: single-organism process (GO:0044699);; molecular function: catalytic activity (GO:0003824);; cellular component: cell (GO:0005623);; cellular component: cell part (GO:0044464);; biological process: response to stimulus (GO:0050896);; biological process: multi-organism proce…
AT4G38825	AT4G38825	2.38348	34	0.436592	6	0.00457002	-2.19955	down	--	--	Cellular Component: mitochondrion (GO:0005739);; Biological Process: response to auxin (GO:0009733);;	K14488|1.4506e-59|ath:AT4G38825|K14488 SAUR family protein | (RefSeq) SAUR-like auxin-responsive protein family	Plant hormone signal transduction (ko04075)	--	--	Auxin responsive protein	Auxin-responsive protein SAUR21 OS=Arabidopsis thaliana OX=3702 GN=SAUR21 PE=2 SV=1	--	--	SAUR-like auxin-responsive protein family [Arabidopsis thaliana]	cellular component: cell (GO:0005623);; cellular component: organelle (GO:0043226);; cellular component: cell part (GO:0044464);; biological process: response to stimulus (GO:0050896)
AT5G01660	AT5G01660	0.526558	34	0.104705	6	0.00457002	-2.19955	down	[M]	Cell wall/membrane/envelope biogenesis	Biological Process: petal formation (GO:0048451);; Biological Process: sepal formation (GO:0048453);;	--	--	[R]	General function prediction only	Kelch motif;; Development and cell death domain;; Kelch motif;; Kelch motif;; Kelch motif;; Galactose oxidase, central domain;; Galactose oxidase, central domain	B2 protein OS=Daucus carota OX=4039 PE=2 SV=1	S	Function unknown	influenza virus NS1A-binding protein [Arabidopsis thaliana]	biological process: reproduction (GO:0000003);; biological process: reproductive process (GO:0022414);; biological process: multicellular organismal process (GO:0032501);; biological process: developmental process (GO:0032502);; biological process: single-organism process (GO:0044699)
AT1G09080	BIP3	1.73936	106	0.361239	19	6.30092e-07	-2.19144	down	[O]	Posttranslational modification, protein turnover, chaperones	Molecular Function: ATP binding (GO:0005524);; Cellular Component: endoplasmic reticulum lumen (GO:0005788);; Biological Process: protein folding (GO:0006457);; Biological Process: response to heat (GO:0009408);; Cellular Component: chloroplast (GO:0009507);; Biological Process: response to high light intensity (GO:0009644);; Biological Process: pollen tube growth (GO:0009860);; Biological Proces…	K09490|0|ath:AT1G09080|K09490 heat shock 70kDa protein 5 | (RefSeq) BIP3; Heat shock protein 70 (Hsp 70) family protein	Protein export (ko03060);; Protein processing in endoplasmic reticulum (ko04141)	[O]	Posttranslational modification, protein turnover, chaperones	Hsp70 protein;; MreB/Mbl protein	Probable mediator of RNA polymerase II transcription subunit 37b OS=Arabidopsis thaliana OX=3702 GN=MED37B PE=1 SV=1	O	Posttranslational modification, protein turnover, chaperones	Heat shock protein 70 (Hsp 70) family protein [Arabidopsis thaliana]	molecular function: binding (GO:0005488);; cellular component: cell (GO:0005623);; cellular component: membrane-enclosed lumen (GO:0031974);; cellular component: organelle (GO:0043226);; cellular component: organelle part (GO:0044422);; cellular component: cell part (GO:0044464);; biological process: cellular process (GO:0009987);; biological process: response to stimulus (GO:0050896);; biologica…
AT1G67980	CCOAMT	1.93599	56	0.419781	10	0.000195358	-2.19089	down	[R]	General function prediction only	Cellular Component: cytosol (GO:0005829);; Biological Process: lignin biosynthetic process (GO:0009809);; Molecular Function: caffeoyl-CoA O-methyltransferase activity (GO:0042409);;	K00588|1.20133e-169|ath:AT1G67980|K00588 caffeoyl-CoA O-methyltransferase [EC:2.1.1.104] | (RefSeq) CCOAMT; caffeoyl-CoA 3-O-methyltransferase	Phenylalanine metabolism (ko00360);; Phenylpropanoid biosynthesis (ko00940);; Flavonoid biosynthesis (ko00941);; Stilbenoid, diarylheptanoid and gingerol biosynthesis (ko00945)	[Q]	Secondary metabolites biosynthesis, transport and catabolism	O-methyltransferase;; Methyltransferase domain	Putative caffeoyl-CoA O-methyltransferase At1g67980 OS=Arabidopsis thaliana OX=3702 GN=At1g67980 PE=2 SV=1	S	Function unknown	caffeoyl-CoA 3-O-methyltransferase [Arabidopsis thaliana]	cellular component: cell (GO:0005623);; cellular component: cell part (GO:0044464);; biological process: metabolic process (GO:0008152);; biological process: cellular process (GO:0009987);; biological process: single-organism process (GO:0044699);; molecular function: catalytic activity (GO:0003824)
AT3G18250	AT3G18250	6.63142	67	1.41211	12	3.93608e-05	-2.1887	down	--	--	Cellular Component: endoplasmic reticulum (GO:0005783);; Biological Process: amino acid import (GO:0043090);;	--	--	--	--	--	--	S	Function unknown	Putative membrane lipoprotein [Arabidopsis thaliana]	cellular component: cell (GO:0005623);; cellular component: organelle (GO:0043226);; cellular component: cell part (GO:0044464);; biological process: single-organism process (GO:0044699);; biological process: localization (GO:0051179)
AT3G04640	AT3G04640	113.214	2522	24.7726	458	5.09976e-20	-2.17899	down	--	--	Biological Process: protein acetylation (GO:0006473);; Biological Process: response to wounding (GO:0009611);; Biological Process: response to mechanical stimulus (GO:0009612);; Biological Process: ethylene-activated signaling pathway (GO:0009873);; Biological Process: response to chitin (GO:0010200);; Cellular Component: anchored component of membrane (GO:0031225);;	--	--	--	--	--	--	S	Function unknown	glycine-rich protein [Arabidopsis thaliana]	biological process: metabolic process (GO:0008152);; biological process: cellular process (GO:0009987);; biological process: response to stimulus (GO:0050896);; biological process: signaling (GO:0023052);; biological process: single-organism process (GO:0044699);; biological process: biological regulation (GO:0065007);; cellular component: membrane (GO:0016020);; cellular component: membrane part…
AT1G69920	ATGSTU12	3.91258	105	0.817411	19	8.14703e-07	-2.17778	down	[O]	Posttranslational modification, protein turnover, chaperones	Molecular Function: glutathione transferase activity (GO:0004364);; Cellular Component: cytoplasm (GO:0005737);; Biological Process: glutathione metabolic process (GO:0006749);; Biological Process: toxin catabolic process (GO:0009407);;	K00799|3.94381e-174|ath:AT1G69920|K00799 glutathione S-transferase [EC:2.5.1.18] | (RefSeq) GSTU12; glutathione S-transferase TAU 12	Glutathione metabolism (ko00480)	[O]	Posttranslational modification, protein turnover, chaperones	Glutathione S-transferase, N-terminal domain;; Glutathione S-transferase, N-terminal domain;; Glutathione S-transferase, N-terminal domain;; Glutathione S-transferase, C-terminal domain	Glutathione S-transferase U12 OS=Arabidopsis thaliana OX=3702 GN=GSTU12 PE=2 SV=2	O	Posttranslational modification, protein turnover, chaperones	glutathione S-transferase TAU 12 [Arabidopsis thaliana]	molecular function: catalytic activity (GO:0003824);; cellular component: cell (GO:0005623);; cellular component: cell part (GO:0044464);; biological process: metabolic process (GO:0008152);; biological process: cellular process (GO:0009987);; biological process: single-organism process (GO:0044699);; biological process: response to stimulus (GO:0050896);; biological process: detoxification (GO:0…
AT5G56960	BHLH41	2.67669	149	0.588047	27	1.35856e-08	-2.17771	down	--	--	Molecular Function: DNA binding (GO:0003677);; Molecular Function: transcription factor activity, sequence-specific DNA binding (GO:0003700);; Cellular Component: nucleus (GO:0005634);; Biological Process: regulation of transcription, DNA-templated (GO:0006355);; Biological Process: response to chitin (GO:0010200);; Molecular Function: protein dimerization activity (GO:0046983);;	--	--	--	--	Helix-loop-helix DNA-binding domain	Putative transcription factor bHLH041 OS=Arabidopsis thaliana OX=3702 GN=BHLH41 PE=3 SV=1	S	Function unknown	basic helix-loop-helix (bHLH) DNA-binding family protein [Arabidopsis thaliana]	molecular function: binding (GO:0005488);; biological process: biological regulation (GO:0065007);; molecular function: nucleic acid binding transcription factor activity (GO:0001071);; cellular component: cell (GO:0005623);; cellular component: organelle (GO:0043226);; cellular component: cell part (GO:0044464);; biological process: response to stimulus (GO:0050896)
AT1G62840	AT1G62840	2.91561	77	0.613727	14	1.17489e-05	-2.16854	down	--	--	--	--	--	--	--	Protein of unknown function (DUF1442)	--	S	Function unknown	ankyrin repeat/KH domain protein (DUF1442) [Arabidopsis thaliana]	--
AT5G60350	AT5G60350	3.94991	148	0.872162	27	1.67346e-08	-2.16801	down	--	--	--	--	--	--	--	--	--	--	--	hypothetical protein AT5G60350 [Arabidopsis thaliana]	--
AT4G04500	CRK37	1.40015	82	0.291702	15	7.60881e-06	-2.16038	down	[T]	Signal transduction mechanisms	Molecular Function: protein serine/threonine kinase activity (GO:0004674);; Molecular Function: ATP binding (GO:0005524);; Biological Process: protein phosphorylation (GO:0006468);; Biological Process: systemic acquired resistance (GO:0009627);; Biological Process: salicylic acid biosynthetic process (GO:0009697);; Biological Process: response to endoplasmic reticulum stress (GO:0034976);;	--	--	--	--	Protein kinase domain;; Protein tyrosine kinase;; Salt stress response/antifungal	Cysteine-rich receptor-like protein kinase 37 OS=Arabidopsis thaliana OX=3702 GN=CRK37 PE=3 SV=1	T	Signal transduction mechanisms	cysteine-rich RLK (RECEPTOR-like protein kinase) 37 [Arabidopsis thaliana]	biological process: metabolic process (GO:0008152);; biological process: cellular process (GO:0009987);; molecular function: catalytic activity (GO:0003824);; molecular function: binding (GO:0005488);; biological process: immune system process (GO:0002376);; biological process: response to stimulus (GO:0050896);; biological process: multi-organism process (GO:0051704);; biological process: single…
AT1G02450	NIMIN1	4.52765	71	1.01215	13	3.29489e-05	-2.15775	down	--	--	Biological Process: MAPK cascade (GO:0000165);; Biological Process: response to hypoxia (GO:0001666);; Molecular Function: protein binding (GO:0005515);; Cellular Component: nucleus (GO:0005634);; Biological Process: protein targeting to membrane (GO:0006612);; Biological Process: salicylic acid biosynthetic process (GO:0009697);; Biological Process: systemic acquired resistance, salicylic acid m…	--	--	--	--	NPR1 interacting	Protein NIM1-INTERACTING 1 OS=Arabidopsis thaliana OX=3702 GN=NIMIN-1 PE=1 SV=1	K	Transcription	NIM1-interacting 1 [Arabidopsis thaliana]	biological process: metabolic process (GO:0008152);; biological process: cellular process (GO:0009987);; biological process: signaling (GO:0023052);; biological process: single-organism process (GO:0044699);; biological process: response to stimulus (GO:0050896);; biological process: biological regulation (GO:0065007);; molecular function: binding (GO:0005488);; cellular component: cell (GO:00056…
AT1G66950	PDR11	0.245588	33	0.054901	6	0.00636807	-2.15666	down	[T]	Signal transduction mechanisms	--	--	--	[Q]	Secondary metabolites biosynthesis, transport and catabolism	ABC-2 type transporter;; ABC transporter;; Plant PDR ABC transporter associated;; ABC-transporter extracellular N-terminal;; AAA domain, putative AbiEii toxin, Type IV TA system;; P-loop containing region of AAA domain;; ATPase family associated with various cellular activities (AAA)	ABC transporter G family member 39 OS=Arabidopsis thaliana OX=3702 GN=ABCG39 PE=3 SV=1	V	Defense mechanisms	pleiotropic drug resistance 11 [Arabidopsis thaliana]	--
AT4G11480	CRK32	0.897501	33	0.122424	6	0.00636807	-2.15666	down	[T]	Signal transduction mechanisms	Molecular Function: protein serine/threonine kinase activity (GO:0004674);; Molecular Function: ATP binding (GO:0005524);; Cellular Component: extracellular region (GO:0005576);; Biological Process: protein phosphorylation (GO:0006468);;	--	--	--	--	Protein tyrosine kinase;; Protein kinase domain;; Salt stress response/antifungal	Putative cysteine-rich receptor-like protein kinase 32 OS=Arabidopsis thaliana OX=3702 GN=CRK32 PE=3 SV=1	T	Signal transduction mechanisms	cysteine-rich RLK (RECEPTOR-like protein kinase) 32 [Arabidopsis thaliana]	biological process: metabolic process (GO:0008152);; biological process: cellular process (GO:0009987);; molecular function: catalytic activity (GO:0003824);; molecular function: binding (GO:0005488);; cellular component: extracellular region (GO:0005576)
AT1G51913	AT1G51913	5.98703	60	1.25684	11	0.000157692	-2.15415	down	--	--	Cellular Component: extracellular region (GO:0005576);;	--	--	--	--	--	--	--	--	unknown, partial [Arabidopsis thaliana]	cellular component: extracellular region (GO:0005576)
AT3G46280	AT3G46280	38.5023	1785	8.61906	332	8.74746e-19	-2.14441	down	--	--	Biological Process: respiratory burst involved in defense response (GO:0002679);; Cellular Component: extracellular region (GO:0005576);; Cellular Component: plasma membrane (GO:0005886);; Biological Process: oligopeptide transport (GO:0006857);; Biological Process: ER to Golgi vesicle-mediated transport (GO:0006888);; Biological Process: response to chitin (GO:0010200);; Biological Process: amin…	--	--	--	--	Carbohydrate-binding protein of the ER	Uncharacterized protein At1g24485 OS=Arabidopsis thaliana OX=3702 GN=RWK1 PE=2 SV=2	S	Function unknown	kinase-like protein [Arabidopsis thaliana]	biological process: immune system process (GO:0002376);; biological process: metabolic process (GO:0008152);; biological process: single-organism process (GO:0044699);; cellular component: extracellular region (GO:0005576);; cellular component: cell (GO:0005623);; cellular component: membrane (GO:0016020);; cellular component: cell part (GO:0044464);; biological process: localization (GO:0051179)…
AT4G37710	AT4G37710	2.13092	38	0.414481	7	0.0024786	-2.14082	down	--	--	Cellular Component: nucleus (GO:0005634);; Biological Process: cellular response to hypoxia (GO:0071456);;	--	--	--	--	VQ motif	VQ motif-containing protein 29 OS=Arabidopsis thaliana OX=3702 GN=VQ29 PE=2 SV=1	S	Function unknown	VQ motif-containing protein [Arabidopsis thaliana]	cellular component: cell (GO:0005623);; cellular component: organelle (GO:0043226);; cellular component: cell part (GO:0044464);; biological process: cellular process (GO:0009987);; biological process: response to stimulus (GO:0050896)
AT1G26410	AT1G26410	1.78311	91	0.384936	17	5.03083e-06	-2.13108	down	[C]	Energy production and conversion	--	--	--	--	--	FAD binding domain;; Berberine and berberine like	Berberine bridge enzyme-like 6 OS=Arabidopsis thaliana OX=3702 GN=FOX4 PE=2 SV=1	C	Energy production and conversion	FAD-binding Berberine family protein [Arabidopsis thaliana]	--
AT2G05580	AT2G05580	2.42127	75	0.513764	14	2.08848e-05	-2.13064	down	--	--	--	--	--	--	--	--	--	--	--	unknown protein [Arabidopsis thaliana]	--
AT1G15640	AT1G15640	3.75467	112	0.953306	21	5.02799e-07	-2.12719	down	--	--	Cellular Component: nucleus (GO:0005634);;	--	--	--	--	--	--	--	--	transmembrane protein [Arabidopsis thaliana]	cellular component: cell (GO:0005623);; cellular component: organelle (GO:0043226);; cellular component: cell part (GO:0044464)
AT4G38910	BPC5	2.58793	96	0.645652	18	3.34179e-06	-2.1262	down	--	--	--	--	--	--	--	GAGA binding protein-like family	Protein BASIC PENTACYSTEINE5 OS=Arabidopsis thaliana OX=3702 GN=BPC5 PE=1 SV=1	K	Transcription	basic pentacysteine 5 [Arabidopsis thaliana]	--
AT2G33760	PCMP-H6	0.633017	32	0.144147	6	0.00883732	-2.11245	down	--	--	Cellular Component: mitochondrion (GO:0005739);;	--	--	[R]	General function prediction only	PPR repeat;; PPR repeat family;; DYW family of nucleic acid deaminases;; PPR repeat;; Pentatricopeptide repeat domain;; Tetratricopeptide repeat;; Pentacotripeptide-repeat region of PRORP	Pentatricopeptide repeat-containing protein At2g33760 OS=Arabidopsis thaliana OX=3702 GN=PCMP-H6 PE=3 SV=1	S	Function unknown	Pentatricopeptide repeat (PPR) superfamily protein [Arabidopsis thaliana]	cellular component: cell (GO:0005623);; cellular component: organelle (GO:0043226);; cellular component: cell part (GO:0044464)
AT4G23140	CRK6	8.00498	508	1.81685	97	4.7374e-14	-2.1056	down	[NW]	Cell motility;; Extracellular structures	Molecular Function: protein serine/threonine kinase activity (GO:0004674);; Molecular Function: protein binding (GO:0005515);; Molecular Function: ATP binding (GO:0005524);; Cellular Component: extracellular region (GO:0005576);; Cellular Component: plasma membrane (GO:0005886);; Biological Process: protein phosphorylation (GO:0006468);; Cellular Component: chloroplast (GO:0009507);; Biological P…	--	--	--	--	Protein tyrosine kinase;; Protein kinase domain;; Salt stress response/antifungal;; Proline-rich membrane anchor 1	Cysteine-rich receptor-like protein kinase 6 OS=Arabidopsis thaliana OX=3702 GN=CRK6 PE=1 SV=1	T	Signal transduction mechanisms	cysteine-rich RLK (RECEPTOR-like protein kinase) 6 [Arabidopsis thaliana]	biological process: metabolic process (GO:0008152);; biological process: cellular process (GO:0009987);; molecular function: catalytic activity (GO:0003824);; molecular function: binding (GO:0005488);; cellular component: extracellular region (GO:0005576);; cellular component: cell (GO:0005623);; cellular component: membrane (GO:0016020);; cellular component: cell part (GO:0044464);; cellular com…
AT5G55090	MAPKKK15	6.36708	246	1.44033	47	1.11734e-10	-2.10339	down	[R]	General function prediction only	Molecular Function: protein serine/threonine kinase activity (GO:0004674);; Molecular Function: ATP binding (GO:0005524);; Cellular Component: nucleus (GO:0005634);; Biological Process: protein phosphorylation (GO:0006468);;	--	--	[T]	Signal transduction mechanisms	Protein kinase domain;; Protein tyrosine kinase	Mitogen-activated protein kinase kinase kinase 17 OS=Arabidopsis thaliana OX=3702 GN=MAPKKK17 PE=1 SV=1	T	Signal transduction mechanisms	mitogen-activated protein kinase kinase kinase 15 [Arabidopsis thaliana]	biological process: metabolic process (GO:0008152);; biological process: cellular process (GO:0009987);; molecular function: catalytic activity (GO:0003824);; molecular function: binding (GO:0005488);; cellular component: cell (GO:0005623);; cellular component: organelle (GO:0043226);; cellular component: cell part (GO:0044464)
AT1G29510	SAUR68	2.09525	37	0.413809	7	0.00344615	-2.10249	down	--	--	Cellular Component: nucleolus (GO:0005730);; Cellular Component: mitochondrion (GO:0005739);; Biological Process: response to auxin (GO:0009733);;	--	--	--	--	Auxin responsive protein	Auxin-responsive protein SAUR67 OS=Arabidopsis thaliana OX=3702 GN=SAUR67 PE=2 SV=1	S	Function unknown	SAUR-like auxin-responsive protein family [Arabidopsis thaliana]	cellular component: cell (GO:0005623);; cellular component: organelle (GO:0043226);; cellular component: organelle part (GO:0044422);; cellular component: cell part (GO:0044464);; biological process: response to stimulus (GO:0050896)
AT5G24070	PER61	2.14582	63	0.476119	12	0.000128055	-2.10007	down	--	--	Molecular Function: peroxidase activity (GO:0004601);; Cellular Component: extracellular region (GO:0005576);; Biological Process: response to oxidative stress (GO:0006979);; Molecular Function: heme binding (GO:0020037);; Molecular Function: metal ion binding (GO:0046872);; Biological Process: oxidation-reduction process (GO:0055114);;	K00430|0|ath:AT5G24070|K00430 peroxidase [EC:1.11.1.7] | (RefSeq) Peroxidase superfamily protein	Phenylpropanoid biosynthesis (ko00940)	--	--	Peroxidase	Probable peroxidase 61 OS=Arabidopsis thaliana OX=3702 GN=PER61 PE=3 SV=1	G	Carbohydrate transport and metabolism	Peroxidase superfamily protein [Arabidopsis thaliana]	biological process: metabolic process (GO:0008152);; biological process: cellular process (GO:0009987);; biological process: single-organism process (GO:0044699);; biological process: response to stimulus (GO:0050896);; biological process: detoxification (GO:0098754);; molecular function: catalytic activity (GO:0003824);; molecular function: antioxidant activity (GO:0016209);; cellular component:…
ATMG00520	MATR	2.96339	172	0.68379	33	1.11984e-08	-2.09622	down	[X]	Mobilome: prophages, transposons	Molecular Function: RNA binding (GO:0003723);; Molecular Function: RNA-directed DNA polymerase activity (GO:0003964);; Cellular Component: mitochondrion (GO:0005739);; Biological Process: RNA-dependent DNA biosynthetic process (GO:0006278);; Biological Process: mRNA processing (GO:0006397);;	--	--	[A]	RNA processing and modification	Reverse transcriptase (RNA-dependent DNA polymerase);; Type II intron maturase	Nuclear intron maturase 3, mitochondrial OS=Arabidopsis thaliana OX=3702 GN=NMAT3 PE=3 SV=2	L	Replication, recombination and repair	maturase [Arabidopsis thaliana]	molecular function: binding (GO:0005488);; biological process: metabolic process (GO:0008152);; biological process: cellular process (GO:0009987);; molecular function: catalytic activity (GO:0003824);; cellular component: cell (GO:0005623);; cellular component: organelle (GO:0043226);; cellular component: cell part (GO:0044464)
AT5G16420	AT5G16420	1.46356	68	0.331298	13	7.92817e-05	-2.09558	down	--	--	Cellular Component: mitochondrion (GO:0005739);;	--	--	[R]	General function prediction only	PPR repeat family;; PPR repeat;; PPR repeat;; Pentatricopeptide repeat domain;; Pentacotripeptide-repeat region of PRORP;; Mitochondrial 28S ribosomal protein S27;; Tetratricopeptide repeat;; Mitochondrial ATPase expression;; Tetratricopeptide repeat	Pentatricopeptide repeat-containing protein At5g16420, mitochondrial OS=Arabidopsis thaliana OX=3702 GN=At5g16420 PE=2 SV=1	S	Function unknown	Pentatricopeptide repeat (PPR-like) superfamily protein [Arabidopsis thaliana]	cellular component: cell (GO:0005623);; cellular component: organelle (GO:0043226);; cellular component: cell part (GO:0044464)
AT3G57240	BG3	2.79041	99	0.621722	19	2.9093e-06	-2.09301	down	--	--	Biological Process: MAPK cascade (GO:0000165);; Cellular Component: cell wall (GO:0005618);; Biological Process: carbohydrate metabolic process (GO:0005975);; Biological Process: protein targeting to membrane (GO:0006612);; Molecular Function: cellulase activity (GO:0008810);; Biological Process: response to cold (GO:0009409);; Biological Process: detection of biotic stimulus (GO:0009595);; Biolo…	--	--	--	--	Glycosyl hydrolases family 17	Probable glucan endo-1,3-beta-glucosidase BG3 OS=Arabidopsis thaliana OX=3702 GN=BG3 PE=2 SV=1	G	Carbohydrate transport and metabolism	beta-1,3-glucanase 3 [Arabidopsis thaliana]	biological process: metabolic process (GO:0008152);; biological process: cellular process (GO:0009987);; biological process: signaling (GO:0023052);; biological process: single-organism process (GO:0044699);; biological process: response to stimulus (GO:0050896);; biological process: biological regulation (GO:0065007);; cellular component: cell (GO:0005623);; cellular component: cell part (GO:004…
AT1G49570	PER10	2.28656	88	0.537258	17	1.06746e-05	-2.08279	down	--	--	Molecular Function: peroxidase activity (GO:0004601);; Cellular Component: extracellular region (GO:0005576);; Biological Process: response to oxidative stress (GO:0006979);; Molecular Function: heme binding (GO:0020037);; Molecular Function: metal ion binding (GO:0046872);; Biological Process: oxidation-reduction process (GO:0055114);;	K00430|0|ath:AT1G49570|K00430 peroxidase [EC:1.11.1.7] | (RefSeq) Peroxidase superfamily protein	Phenylpropanoid biosynthesis (ko00940)	--	--	Peroxidase	Peroxidase 10 OS=Arabidopsis thaliana OX=3702 GN=PER10 PE=1 SV=1	G	Carbohydrate transport and metabolism	Peroxidase superfamily protein [Arabidopsis thaliana]	biological process: metabolic process (GO:0008152);; biological process: cellular process (GO:0009987);; biological process: single-organism process (GO:0044699);; biological process: response to stimulus (GO:0050896);; biological process: detoxification (GO:0098754);; molecular function: catalytic activity (GO:0003824);; molecular function: antioxidant activity (GO:0016209);; cellular component:…
AT5G13320	PBS3	20.5845	1169	4.8216	227	8.59716e-17	-2.08208	down	[R]	General function prediction only	Biological Process: MAPK cascade (GO:0000165);; Biological Process: response to molecule of bacterial origin (GO:0002237);; Biological Process: respiratory burst involved in defense response (GO:0002679);; Cellular Component: cytoplasm (GO:0005737);; Biological Process: regulation of transcription, DNA-templated (GO:0006355);; Biological Process: protein targeting to membrane (GO:0006612);; Biolo…	K14487|0|ath:AT5G13320|K14487 auxin responsive GH3 gene family | (RefSeq) PBS3; Auxin-responsive GH3 family protein	Plant hormone signal transduction (ko04075)	--	--	GH3 auxin-responsive promoter	4-substituted benzoates-glutamate ligase GH3.12 OS=Arabidopsis thaliana OX=3702 GN=GH3.12 PE=1 SV=1	S	Function unknown	Auxin-responsive GH3 family protein [Arabidopsis thaliana]	biological process: metabolic process (GO:0008152);; biological process: cellular process (GO:0009987);; biological process: signaling (GO:0023052);; biological process: single-organism process (GO:0044699);; biological process: response to stimulus (GO:0050896);; biological process: biological regulation (GO:0065007);; biological process: immune system process (GO:0002376);; cellular component: …
AT1G15670	AT1G15670	43.4702	1916	10.1905	373	6.1883e-18	-2.07864	down	[M]	Cell wall/membrane/envelope biogenesis	--	--	--	[R]	General function prediction only	Kelch motif;; Kelch motif;; Galactose oxidase, central domain;; Kelch motif;; Galactose oxidase, central domain	F-box/kelch-repeat protein At1g15670 OS=Arabidopsis thaliana OX=3702 GN=At1g15670 PE=2 SV=1	S	Function unknown	Galactose oxidase/kelch repeat superfamily protein [Arabidopsis thaliana]	--
AT2G18660	PNP-A	15.3936	344	3.60853	67	6.28336e-12	-2.07644	down	[M]	Cell wall/membrane/envelope biogenesis	Cellular Component: cell wall (GO:0005618);; Biological Process: systemic acquired resistance (GO:0009627);; Biological Process: alternative respiration (GO:0010230);; Biological Process: response to endoplasmic reticulum stress (GO:0034976);; Cellular Component: apoplast (GO:0048046);;	--	--	--	--	Lytic transglycolase	EG45-like domain containing protein 2 OS=Arabidopsis thaliana OX=3702 GN=EGC2 PE=2 SV=2	S	Function unknown	plant natriuretic peptide A [Arabidopsis thaliana]	cellular component: cell (GO:0005623);; cellular component: cell part (GO:0044464);; biological process: immune system process (GO:0002376);; biological process: response to stimulus (GO:0050896);; biological process: multi-organism process (GO:0051704);; biological process: metabolic process (GO:0008152);; biological process: cellular process (GO:0009987);; biological process: single-organism pr…
AT3G27170	CLC-B	13.2189	1041	3.11056	203	2.09611e-16	-2.07593	down	[P]	Inorganic ion transport and metabolism	Molecular Function: voltage-gated chloride channel activity (GO:0005247);; Cellular Component: nucleus (GO:0005634);; Biological Process: chloride transport (GO:0006821);; Biological Process: iron ion transport (GO:0006826);; Molecular Function: nitrate:proton symporter activity (GO:0009671);; Cellular Component: plant-type vacuole membrane (GO:0009705);; Biological Process: plant-type cell wall …	K05016|0|ath:AT3G27170|K05016 chloride channel 7 | (RefSeq) CLC-B; chloride channel B	--	[P]	Inorganic ion transport and metabolism	Voltage gated chloride channel;; CBS domain	Chloride channel protein CLC-b OS=Arabidopsis thaliana OX=3702 GN=CLC-B PE=1 SV=1	P	Inorganic ion transport and metabolism	chloride channel B [Arabidopsis thaliana]	biological process: localization (GO:0051179);; biological process: biological regulation (GO:0065007);; molecular function: transporter activity (GO:0005215);; cellular component: cell (GO:0005623);; cellular component: organelle (GO:0043226);; cellular component: cell part (GO:0044464);; biological process: single-organism process (GO:0044699);; cellular component: membrane (GO:0016020);; cellu…
AT4G19700	RING	16.8332	511	3.97831	100	9.54906e-14	-2.0702	down	--	--	Molecular Function: ubiquitin-protein transferase activity (GO:0004842);; Cellular Component: nucleus (GO:0005634);; Cellular Component: cytoplasm (GO:0005737);; Molecular Function: zinc ion binding (GO:0008270);; Biological Process: response to gibberellin (GO:0009739);; Biological Process: protein ubiquitination (GO:0016567);; Biological Process: defense response to bacterium (GO:0042742);; Bio…	K19042|0|ath:AT4G19700|K19042 E3 ubiquitin-protein ligase BOI and related proteins [EC:2.3.2.27] | (RefSeq) RING; SBP (S-ribonuclease binding protein) family protein	--	[O]	Posttranslational modification, protein turnover, chaperones	Zinc finger, C3HC4 type (RING finger)	E3 ubiquitin-protein ligase BOI OS=Arabidopsis thaliana OX=3702 GN=BOI PE=1 SV=1	S	Function unknown	SBP (S-ribonuclease binding protein) family protein [Arabidopsis thaliana]	molecular function: catalytic activity (GO:0003824);; cellular component: cell (GO:0005623);; cellular component: organelle (GO:0043226);; cellular component: cell part (GO:0044464);; molecular function: binding (GO:0005488);; biological process: response to stimulus (GO:0050896);; biological process: metabolic process (GO:0008152);; biological process: cellular process (GO:0009987);; biological …
AT4G24410	AT4G24410	2.09077	31	0.441574	6	0.00883732	-2.06685	down	--	--	--	--	--	--	--	--	--	--	--	hypothetical protein AT4G24410 [Arabidopsis thaliana]	--
AT3G16390	NSP3	1.82424	87	0.43353	17	1.39192e-05	-2.06633	down	[M]	Cell wall/membrane/envelope biogenesis	Cellular Component: plasmodesma (GO:0009506);; Cellular Component: chloroplast (GO:0009507);; Biological Process: glucosinolate catabolic process (GO:0019762);; Biological Process: response to herbivore (GO:0080027);; Biological Process: nitrile biosynthetic process (GO:0080028);;	--	--	--	--	Jacalin-like lectin domain;; Kelch motif;; Galactose oxidase, central domain;; Kelch motif;; Galactose oxidase, central domain;; Kelch motif;; Kelch motif	Nitrile-specifier protein 3 OS=Arabidopsis thaliana OX=3702 GN=NSP3 PE=2 SV=1	K	Transcription	nitrile specifier protein 3 [Arabidopsis thaliana]	cellular component: cell junction (GO:0030054);; cellular component: cell (GO:0005623);; cellular component: organelle (GO:0043226);; cellular component: cell part (GO:0044464);; biological process: metabolic process (GO:0008152);; biological process: cellular process (GO:0009987);; biological process: single-organism process (GO:0044699);; biological process: response to stimulus (GO:0050896);; …
AT2G38500	AT2G38500	1.70155	66	0.390745	13	0.000104416	-2.0526	down	--	--	Cellular Component: nucleus (GO:0005634);;	--	--	--	--	--	--	S	Function unknown	2-oxoglutarate (2OG) and Fe(II)-dependent oxygenase superfamily protein [Arabidopsis thaliana]	cellular component: cell (GO:0005623);; cellular component: organelle (GO:0043226);; cellular component: cell part (GO:0044464)
AT1G62975	AT1G62975	27.9842	870	6.71247	173	1.85576e-15	-2.04765	down	--	--	Molecular Function: DNA binding (GO:0003677);; Molecular Function: transcription factor activity, sequence-specific DNA binding (GO:0003700);; Cellular Component: nucleus (GO:0005634);; Biological Process: regulation of transcription, DNA-templated (GO:0006355);; Molecular Function: protein dimerization activity (GO:0046983);;	--	--	--	--	Helix-loop-helix DNA-binding domain	Transcription factor bHLH125 OS=Arabidopsis thaliana OX=3702 GN=BHLH125 PE=2 SV=1	K	Transcription	basic helix-loop-helix (bHLH) DNA-binding superfamily protein [Arabidopsis thaliana]	molecular function: binding (GO:0005488);; biological process: biological regulation (GO:0065007);; molecular function: nucleic acid binding transcription factor activity (GO:0001071);; cellular component: cell (GO:0005623);; cellular component: organelle (GO:0043226);; cellular component: cell part (GO:0044464)
AT5G41900	AT5G41900	12.5191	618	3.067	123	3.61602e-14	-2.04607	down	[I]	Lipid transport and metabolism	Cellular Component: cytoplasm (GO:0005737);; Biological Process: response to osmotic stress (GO:0006970);; Biological Process: regulation of abscisic acid biosynthetic process (GO:0010115);; Biological Process: cutin biosynthetic process (GO:0010143);; Molecular Function: hydrolase activity (GO:0016787);; Cellular Component: obsolete plant extracellular matrix (GO:0048196);;	--	--	[R]	General function prediction only	alpha/beta hydrolase fold;; Alpha/beta hydrolase family;; Serine aminopeptidase, S33;; Serine hydrolase	Probable lysophospholipase BODYGUARD 2 OS=Arabidopsis thaliana OX=3702 GN=BDG2 PE=2 SV=1	S	Function unknown	alpha/beta-Hydrolases superfamily protein [Arabidopsis thaliana]	cellular component: cell (GO:0005623);; cellular component: cell part (GO:0044464);; biological process: response to stimulus (GO:0050896);; biological process: biological regulation (GO:0065007);; biological process: metabolic process (GO:0008152);; molecular function: catalytic activity (GO:0003824)
AT3G21320	AT3G21320	2.87285	201	0.682238	40	4.29261e-09	-2.04416	down	--	--	Cellular Component: nucleus (GO:0005634);;	--	--	--	--	--	Protein HEADING DATE 3B OS=Oryza sativa subsp. japonica OX=39947 GN=HD3B PE=2 SV=1	S	Function unknown	EARLY FLOWERING protein [Arabidopsis thaliana]	cellular component: cell (GO:0005623);; cellular component: organelle (GO:0043226);; cellular component: cell part (GO:0044464)
AT5G26690	AT5G26690	3.08235	55	0.689182	11	0.000520359	-2.02892	down	--	--	Cellular Component: nucleus (GO:0005634);; Biological Process: brassinosteroid biosynthetic process (GO:0016132);; Biological Process: metal ion transport (GO:0030001);; Molecular Function: metal ion binding (GO:0046872);;	--	--	[P]	Inorganic ion transport and metabolism	Heavy-metal-associated domain	Heavy metal-associated isoprenylated plant protein 2 OS=Arabidopsis thaliana OX=3702 GN=HIPP02 PE=3 SV=1	S	Function unknown	Heavy metal transport/detoxification superfamily protein [Arabidopsis thaliana]	cellular component: cell (GO:0005623);; cellular component: organelle (GO:0043226);; cellular component: cell part (GO:0044464);; biological process: metabolic process (GO:0008152);; biological process: single-organism process (GO:0044699);; biological process: biological regulation (GO:0065007);; biological process: localization (GO:0051179);; molecular function: binding (GO:0005488)
AT5G36260	AT5G36260	1.01349	50	0.244827	10	0.00118679	-2.02781	down	--	--	--	--	--	[O]	Posttranslational modification, protein turnover, chaperones	Xylanase inhibitor N-terminal;; Eukaryotic aspartyl protease;; Xylanase inhibitor C-terminal	Aspartic proteinase-like protein 2 OS=Arabidopsis thaliana OX=3702 GN=At1g65240 PE=1 SV=2	O	Posttranslational modification, protein turnover, chaperones	Eukaryotic aspartyl protease family protein [Arabidopsis thaliana]	--
Arabidopsis_thaliana_newGene_76	--	1.98044	45	0.457889	9	0.00147681	-2.02647	down	--	--	Cellular Component: integral component of membrane (GO:0016021);;	--	--	--	--	--	--	--	--	E3 ubiquitin-protein ligase [Arabidopsis thaliana]	cellular component: membrane (GO:0016020);; cellular component: membrane part (GO:0044425)
AT3G04070	anac047	8.21747	296	1.98461	60	9.70104e-11	-2.01864	down	--	--	Molecular Function: DNA binding (GO:0003677);; Molecular Function: transcription factor activity, sequence-specific DNA binding (GO:0003700);; Cellular Component: nucleus (GO:0005634);; Biological Process: regulation of transcription, DNA-templated (GO:0006355);; Biological Process: amino acid transport (GO:0006865);; Biological Process: animal organ senescence (GO:0010260);;	--	--	--	--	No apical meristem (NAM) protein	NAC transcription factor 47 OS=Arabidopsis thaliana OX=3702 GN=NAC047 PE=2 SV=1	K	Transcription	NAC domain containing protein 47 [Arabidopsis thaliana]	molecular function: binding (GO:0005488);; biological process: biological regulation (GO:0065007);; molecular function: nucleic acid binding transcription factor activity (GO:0001071);; cellular component: cell (GO:0005623);; cellular component: organelle (GO:0043226);; cellular component: cell part (GO:0044464);; biological process: single-organism process (GO:0044699);; biological process: loca…
AT4G38620	ATMYB4	12.6754	468	3.08044	95	9.23487e-13	-2.01734	down	--	--	--	K09422|0|ath:AT4G38620|K09422 myb proto-oncogene protein, plant | (RefSeq) MYB4; myb domain protein 4	--	[K]	Transcription	Myb-like DNA-binding domain;; Myb-like DNA-binding domain	Transcription repressor MYB4 OS=Arabidopsis thaliana OX=3702 GN=MYB4 PE=1 SV=1	K	Transcription	myb domain protein 4 [Arabidopsis thaliana]	--
AT3G11370	AT3G11370	2.21369	113	0.525444	23	1.33915e-06	-2.00943	down	--	--	Cellular Component: nucleus (GO:0005634);; Cellular Component: plasmodesma (GO:0009506);; Cellular Component: membrane (GO:0016020);;	--	--	--	--	C1 domain	--	--	--	Cysteine/Histidine-rich C1 domain family protein [Arabidopsis thaliana]	cellular component: cell (GO:0005623);; cellular component: organelle (GO:0043226);; cellular component: cell part (GO:0044464);; cellular component: cell junction (GO:0030054);; cellular component: membrane (GO:0016020)
AT1G14550	PER5	5.80346	161	1.43702	33	8.38127e-08	-2.00095	down	--	--	Molecular Function: peroxidase activity (GO:0004601);; Cellular Component: extracellular region (GO:0005576);; Biological Process: response to oxidative stress (GO:0006979);; Molecular Function: heme binding (GO:0020037);; Molecular Function: metal ion binding (GO:0046872);; Biological Process: oxidation-reduction process (GO:0055114);; Biological Process: cellular response to hypoxia (GO:0071456…	K00430|0|ath:AT1G14550|K00430 peroxidase [EC:1.11.1.7] | (RefSeq) Peroxidase superfamily protein	Phenylpropanoid biosynthesis (ko00940)	--	--	Peroxidase	Peroxidase 5 OS=Arabidopsis thaliana OX=3702 GN=PER5 PE=3 SV=2	G	Carbohydrate transport and metabolism	Peroxidase superfamily protein [Arabidopsis thaliana]	biological process: metabolic process (GO:0008152);; biological process: cellular process (GO:0009987);; biological process: single-organism process (GO:0044699);; biological process: response to stimulus (GO:0050896);; biological process: detoxification (GO:0098754);; molecular function: catalytic activity (GO:0003824);; molecular function: antioxidant activity (GO:0016209);; cellular component:…
AT4G40070	ATL32	3.7526	146	0.927548	30	1.48063e-07	-1.99699	down	--	--	Cellular Component: extracellular region (GO:0005576);; Molecular Function: zinc ion binding (GO:0008270);;	--	--	[O]	Posttranslational modification, protein turnover, chaperones	Ring finger domain;; RING-like zinc finger;; Zinc finger, C3HC4 type (RING finger);; RING-H2 zinc finger domain;; Zinc finger, C3HC4 type (RING finger);; RING-type zinc-finger;; Anaphase-promoting complex subunit 11 RING-H2 finger	RING-H2 finger protein ATL32 OS=Arabidopsis thaliana OX=3702 GN=ATL32 PE=2 SV=3	O	Posttranslational modification, protein turnover, chaperones	RING/U-box superfamily protein [Arabidopsis thaliana]	cellular component: extracellular region (GO:0005576);; molecular function: binding (GO:0005488)
AT1G55580	LAS	0.863144	44	0.195106	9	0.00200325	-1.99414	down	--	--	Molecular Function: transcription factor activity, sequence-specific DNA binding (GO:0003700);; Cellular Component: nucleus (GO:0005634);; Biological Process: regulation of transcription, DNA-templated (GO:0006355);; Biological Process: secondary shoot formation (GO:0010223);;	--	--	--	--	GRAS domain family	Scarecrow-like protein 18 OS=Arabidopsis thaliana OX=3702 GN=SCL18 PE=2 SV=1	K	Transcription	GRAS family transcription factor [Arabidopsis thaliana]	biological process: biological regulation (GO:0065007);; molecular function: nucleic acid binding transcription factor activity (GO:0001071);; cellular component: cell (GO:0005623);; cellular component: organelle (GO:0043226);; cellular component: cell part (GO:0044464);; biological process: multicellular organismal process (GO:0032501);; biological process: developmental process (GO:0032502);; b…
AT5G10210	AT5G10210	1.34052	39	0.298285	8	0.00358437	-1.98838	down	--	--	Cellular Component: nucleus (GO:0005634);;	--	--	--	--	--	--	S	Function unknown	nitric oxide synthase-interacting protein [Arabidopsis thaliana]	cellular component: cell (GO:0005623);; cellular component: organelle (GO:0043226);; cellular component: cell part (GO:0044464)
AT2G29480	ATGSTU2	2.28684	63	0.53998	13	0.000246027	-1.98563	down	[O]	Posttranslational modification, protein turnover, chaperones	Molecular Function: glutathione transferase activity (GO:0004364);; Cellular Component: cytoplasm (GO:0005737);; Biological Process: toxin catabolic process (GO:0009407);; Biological Process: response to zinc ion (GO:0010043);; Biological Process: response to cyclopentenone (GO:0010583);; Biological Process: para-aminobenzoic acid metabolic process (GO:0046482);;	K00799|1.20134e-162|ath:AT2G29480|K00799 glutathione S-transferase [EC:2.5.1.18] | (RefSeq) GSTU2; glutathione S-transferase tau 2	Glutathione metabolism (ko00480)	[O]	Posttranslational modification, protein turnover, chaperones	Glutathione S-transferase, N-terminal domain;; Glutathione S-transferase, N-terminal domain;; Glutathione S-transferase, N-terminal domain;; Glutathione S-transferase, C-terminal domain;; Glutathione S-transferase, C-terminal domain	Glutathione S-transferase U2 OS=Arabidopsis thaliana OX=3702 GN=GSTU2 PE=2 SV=1	O	Posttranslational modification, protein turnover, chaperones	glutathione S-transferase tau 2 [Arabidopsis thaliana]	molecular function: catalytic activity (GO:0003824);; cellular component: cell (GO:0005623);; cellular component: cell part (GO:0044464);; biological process: metabolic process (GO:0008152);; biological process: cellular process (GO:0009987);; biological process: single-organism process (GO:0044699);; biological process: response to stimulus (GO:0050896);; biological process: detoxification (GO:0…
AT5G02490	MED37D	54.41	3591	13.6408	747	2.11861e-17	-1.98316	down	[O]	Posttranslational modification, protein turnover, chaperones	Molecular Function: protease binding (GO:0002020);; Molecular Function: ATP binding (GO:0005524);; Cellular Component: cell wall (GO:0005618);; Cellular Component: nucleolus (GO:0005730);; Cellular Component: vacuolar membrane (GO:0005774);; Cellular Component: Golgi apparatus (GO:0005794);; Cellular Component: plasma membrane (GO:0005886);; Biological Process: gluconeogenesis (GO:0006094);; Biol…	K03283|0|ath:AT5G02490|K03283 heat shock 70kDa protein 1/8 | (RefSeq) Hsp70-2; Heat shock protein 70 (Hsp 70) family protein	Spliceosome (ko03040);; Protein processing in endoplasmic reticulum (ko04141);; Endocytosis (ko04144)	[O]	Posttranslational modification, protein turnover, chaperones	NAD-specific glutamate dehydrogenase	Probable mediator of RNA polymerase II transcription subunit 37c OS=Arabidopsis thaliana OX=3702 GN=MED37D PE=1 SV=2	O	Posttranslational modification, protein turnover, chaperones	Heat shock protein 70 (Hsp 70) family protein [Arabidopsis thaliana]	molecular function: binding (GO:0005488);; cellular component: cell (GO:0005623);; cellular component: cell part (GO:0044464);; cellular component: organelle (GO:0043226);; cellular component: organelle part (GO:0044422);; cellular component: membrane (GO:0016020);; biological process: metabolic process (GO:0008152);; biological process: single-organism process (GO:0044699);; biological process: …
AT1G76952	IDL5	2.8335	53	0.720867	11	0.000922972	-1.97562	down	--	--	Cellular Component: mitochondrion (GO:0005739);; Biological Process: floral organ abscission (GO:0010227);;	--	--	--	--	--	Protein IDA-LIKE 5 OS=Arabidopsis thaliana OX=3702 GN=IDL5 PE=2 SV=2	G	Carbohydrate transport and metabolism	RecName: Full=Protein IDA-LIKE 5; Flags: Precursor	cellular component: cell (GO:0005623);; cellular component: organelle (GO:0043226);; cellular component: cell part (GO:0044464);; biological process: reproduction (GO:0000003);; biological process: reproductive process (GO:0022414);; biological process: multicellular organismal process (GO:0032501);; biological process: developmental process (GO:0032502);; biological process: single-organism proc…
AT2G19190	FRK1	1.41967	110	0.346709	23	2.74406e-06	-1.97066	down	[T]	Signal transduction mechanisms	Biological Process: MAPK cascade (GO:0000165);; Molecular Function: protein kinase activity (GO:0004672);; Molecular Function: ATP binding (GO:0005524);; Cellular Component: plasma membrane (GO:0005886);; Biological Process: protein phosphorylation (GO:0006468);; Biological Process: protein targeting to membrane (GO:0006612);; Biological Process: oligopeptide transport (GO:0006857);; Biological P…	K16224|0|ath:AT2G19190|K16224 senescence-induced receptor-like serine/threonine-protein kinase | (RefSeq) FRK1; FLG22-induced receptor-like kinase 1	Plant-pathogen interaction (ko04626)	--	--	Carbohydrate-binding protein of the ER;; Protein kinase domain;; Protein tyrosine kinase;; Leucine rich repeat;; Leucine Rich repeats (2 copies);; Leucine Rich Repeat	Senescence-induced receptor-like serine/threonine-protein kinase OS=Arabidopsis thaliana OX=3702 GN=SIRK PE=2 SV=1	T	Signal transduction mechanisms	FLG22-induced receptor-like kinase 1 [Arabidopsis thaliana]	biological process: metabolic process (GO:0008152);; biological process: cellular process (GO:0009987);; biological process: signaling (GO:0023052);; biological process: single-organism process (GO:0044699);; biological process: response to stimulus (GO:0050896);; biological process: biological regulation (GO:0065007);; molecular function: catalytic activity (GO:0003824);; molecular function: bin…
AT1G73830	BEE3	11.462	323	2.87373	68	1.11664e-10	-1.96427	down	--	--	--	--	--	--	--	Helix-loop-helix DNA-binding domain	Transcription factor BEE 3 OS=Arabidopsis thaliana OX=3702 GN=BEE3 PE=2 SV=1	K	Transcription	BR enhanced expression 3 [Arabidopsis thaliana]	--
AT5G49770	AT5G49770	0.491568	43	0.119278	9	0.00200325	-1.96108	down	[K]	Transcription	Molecular Function: ATP binding (GO:0005524);; Cellular Component: extracellular region (GO:0005576);; Cellular Component: vacuole (GO:0005773);; Cellular Component: plasma membrane (GO:0005886);; Biological Process: protein phosphorylation (GO:0006468);; Biological Process: tryptophan catabolic process (GO:0006569);; Biological Process: transmembrane receptor protein tyrosine kinase signaling pa…	--	--	--	--	Protein tyrosine kinase;; Protein kinase domain;; Leucine rich repeat;; Leucine Rich repeats (2 copies);; Leucine rich repeat N-terminal domain;; Leucine Rich Repeat	Probable leucine-rich repeat receptor-like protein kinase At5g49770 OS=Arabidopsis thaliana OX=3702 GN=At5g49770 PE=2 SV=1	S	Function unknown	Leucine-rich repeat protein kinase family protein [Arabidopsis thaliana]	molecular function: binding (GO:0005488);; cellular component: extracellular region (GO:0005576);; cellular component: cell (GO:0005623);; cellular component: organelle (GO:0043226);; cellular component: cell part (GO:0044464);; cellular component: membrane (GO:0016020);; biological process: metabolic process (GO:0008152);; biological process: cellular process (GO:0009987);; biological process: s…
AT5G47370	HAT2	12.2165	450	3.09342	95	5.53486e-12	-1.96077	down	--	--	Cellular Component: histone acetyltransferase complex (GO:0000123);; Molecular Function: transcription regulatory region sequence-specific DNA binding (GO:0000976);; Molecular Function: transcription factor activity, sequence-specific DNA binding (GO:0003700);; Biological Process: response to xenobiotic stimulus (GO:0009410);; Biological Process: photomorphogenesis (GO:0009640);; Biological Proce…	K09338|2.81304e-146|ath:AT5G47370|K09338 homeobox-leucine zipper protein | (RefSeq) HAT2; Homeobox-leucine zipper protein 4 (HB-4) / HD-ZIP protein	--	[K]	Transcription	HD-ZIP protein N terminus;; Homeobox domain;; Homeobox associated leucine zipper	Homeobox-leucine zipper protein HAT2 OS=Arabidopsis thaliana OX=3702 GN=HAT2 PE=1 SV=2	K	Transcription	Homeobox-leucine zipper protein 4 (HB-4) / HD-ZIP protein [Arabidopsis thaliana]	cellular component: cell (GO:0005623);; cellular component: membrane-enclosed lumen (GO:0031974);; cellular component: macromolecular complex (GO:0032991);; cellular component: organelle (GO:0043226);; cellular component: organelle part (GO:0044422);; cellular component: cell part (GO:0044464);; molecular function: binding (GO:0005488);; biological process: biological regulation (GO:0065007);; mo…
AT3G27650	LBD25	2.26096	61	0.547822	13	0.000429582	-1.93919	down	--	--	Cellular Component: nucleus (GO:0005634);;	--	--	--	--	Lateral organ boundaries (LOB) domain	LOB domain-containing protein 25 OS=Arabidopsis thaliana OX=3702 GN=LBD25 PE=2 SV=3	S	Function unknown	LOB domain-containing protein 25 [Arabidopsis thaliana]	cellular component: cell (GO:0005623);; cellular component: organelle (GO:0043226);; cellular component: cell part (GO:0044464)
AT1G29500	AT1G29500	2.46322	47	0.581695	10	0.0028441	-1.9388	down	--	--	Cellular Component: nucleolus (GO:0005730);; Cellular Component: mitochondrion (GO:0005739);; Biological Process: response to auxin (GO:0009733);;	--	--	--	--	Auxin responsive protein	Auxin-responsive protein SAUR66 OS=Arabidopsis thaliana OX=3702 GN=SAUR66 PE=2 SV=1	S	Function unknown	SAUR-like auxin-responsive protein family [Arabidopsis thaliana]	cellular component: cell (GO:0005623);; cellular component: organelle (GO:0043226);; cellular component: organelle part (GO:0044422);; cellular component: cell part (GO:0044464);; biological process: response to stimulus (GO:0050896)
AT4G17660	AT4G17660	1.33959	47	0.334309	10	0.0028441	-1.9388	down	[T]	Signal transduction mechanisms	Molecular Function: protein serine/threonine kinase activity (GO:0004674);; Molecular Function: protein tyrosine kinase activity (GO:0004713);; Molecular Function: ATP binding (GO:0005524);; Cellular Component: plasma membrane (GO:0005886);; Biological Process: protein phosphorylation (GO:0006468);; Biological Process: systemic acquired resistance (GO:0009627);; Biological Process: salicylic acid…	K00924|0|ath:AT4G17660|K00924 [EC:2.7.1.-] | (RefSeq) Protein kinase superfamily protein	--	[T]	Signal transduction mechanisms	Protein tyrosine kinase;; Protein kinase domain	Probable serine/threonine-protein kinase PBL20 OS=Arabidopsis thaliana OX=3702 GN=PBL20 PE=3 SV=1	T	Signal transduction mechanisms	Protein kinase superfamily protein [Arabidopsis thaliana]	biological process: metabolic process (GO:0008152);; biological process: cellular process (GO:0009987);; molecular function: catalytic activity (GO:0003824);; molecular function: binding (GO:0005488);; cellular component: cell (GO:0005623);; cellular component: membrane (GO:0016020);; cellular component: cell part (GO:0044464);; biological process: immune system process (GO:0002376);; biological …
AT4G28240	AT4G28240	25.9904	786	6.7362	169	9.73359e-14	-1.93492	down	--	--	Cellular Component: nucleus (GO:0005634);;	--	--	--	--	Wound-induced protein	--	S	Function unknown	Wound-responsive family protein [Arabidopsis thaliana]	cellular component: cell (GO:0005623);; cellular component: organelle (GO:0043226);; cellular component: cell part (GO:0044464)
AT3G10040	AT3G10040	11.7444	558	3.03928	120	1.31261e-12	-1.93435	down	--	--	Biological Process: response to hypoxia (GO:0001666);; Molecular Function: transcription factor activity, sequence-specific DNA binding (GO:0003700);; Cellular Component: plasma membrane (GO:0005886);; Biological Process: regulation of transcription, DNA-templated (GO:0006355);; Biological Process: determination of bilateral symmetry (GO:0009855);; Biological Process: systemic acquired resistance…	--	--	--	--	Myb/SANT-like DNA-binding domain	--	S	Function unknown	sequence-specific DNA binding transcription factor [Arabidopsis thaliana]	biological process: response to stimulus (GO:0050896);; biological process: biological regulation (GO:0065007);; molecular function: nucleic acid binding transcription factor activity (GO:0001071);; cellular component: cell (GO:0005623);; cellular component: membrane (GO:0016020);; cellular component: cell part (GO:0044464);; biological process: multicellular organismal process (GO:0032501);; bio…
AT4G23550	WRKY29	20.6285	552	5.35188	119	1.55489e-12	-1.93082	down	--	--	Molecular Function: transcription factor activity, sequence-specific DNA binding (GO:0003700);; Cellular Component: nucleus (GO:0005634);; Biological Process: regulation of transcription, DNA-templated (GO:0006355);; Biological Process: response to chitin (GO:0010200);; Molecular Function: sequence-specific DNA binding (GO:0043565);;	K13426|0|ath:AT4G23550|K13426 WRKY transcription factor 29 | (RefSeq) WRKY29; WRKY family transcription factor	Plant-pathogen interaction (ko04626)	--	--	WRKY DNA -binding domain	Probable WRKY transcription factor 29 OS=Arabidopsis thaliana OX=3702 GN=WRKY29 PE=2 SV=1	K	Transcription	WRKY family transcription factor [Arabidopsis thaliana]	biological process: biological regulation (GO:0065007);; molecular function: nucleic acid binding transcription factor activity (GO:0001071);; cellular component: cell (GO:0005623);; cellular component: organelle (GO:0043226);; cellular component: cell part (GO:0044464);; biological process: response to stimulus (GO:0050896);; molecular function: binding (GO:0005488)
AT3G28510	AT3G28510	1.06155	56	0.269046	12	0.000953807	-1.93054	down	[MDT]	Cell wall/membrane/envelope biogenesis;; Cell cycle control, cell division, chromosome partitioning;; Signal transduction mechanisms	Biological Process: response to hypoxia (GO:0001666);; Molecular Function: ATP binding (GO:0005524);; Cellular Component: endoplasmic reticulum (GO:0005783);; Cellular Component: plasma membrane (GO:0005886);; Biological Process: systemic acquired resistance, salicylic acid mediated signaling pathway (GO:0009862);; Biological Process: regulation of hydrogen peroxide metabolic process (GO:0010310)…	--	--	[O]	Posttranslational modification, protein turnover, chaperones	Domain associated at C-terminal with AAA;; ATPase family associated with various cellular activities (AAA)	AAA-ATPase At3g28510 OS=Arabidopsis thaliana OX=3702 GN=At3g28510 PE=2 SV=1	O	Posttranslational modification, protein turnover, chaperones	P-loop containing nucleoside triphosphate hydrolases superfamily protein [Arabidopsis thaliana]	biological process: response to stimulus (GO:0050896);; molecular function: binding (GO:0005488);; cellular component: cell (GO:0005623);; cellular component: organelle (GO:0043226);; cellular component: cell part (GO:0044464);; cellular component: membrane (GO:0016020);; biological process: cellular process (GO:0009987);; biological process: signaling (GO:0023052);; biological process: single-or…
AT1G14780	AT1G14780	19.9855	1255	5.20957	272	8.26688e-15	-1.92369	down	--	--	--	--	--	--	--	MAC/Perforin domain	MACPF domain-containing protein At1g14780 OS=Arabidopsis thaliana OX=3702 GN=At1g14780 PE=2 SV=1	S	Function unknown	MAC/Perforin domain-containing protein [Arabidopsis thaliana]	--
AT1G19940	AtGH9B5	2.14779	111	0.561581	24	3.80363e-06	-1.92259	down	[G]	Carbohydrate transport and metabolism	Molecular Function: hydrolase activity, hydrolyzing O-glycosyl compounds (GO:0004553);; Cellular Component: extracellular region (GO:0005576);; Biological Process: carbohydrate metabolic process (GO:0005975);;	--	--	--	--	Glycosyl hydrolase family 9	Endoglucanase 2 OS=Arabidopsis thaliana OX=3702 GN=At1g19940 PE=2 SV=1	G	Carbohydrate transport and metabolism	glycosyl hydrolase 9B5 [Arabidopsis thaliana]	molecular function: catalytic activity (GO:0003824);; cellular component: extracellular region (GO:0005576);; biological process: metabolic process (GO:0008152)
AT4G03430	STA1	5.80414	570	1.52102	124	1.93642e-12	-1.91778	down	[R]	General function prediction only	Biological Process: mRNA splicing, via spliceosome (GO:0000398);; Cellular Component: nucleus (GO:0005634);; Biological Process: response to cold (GO:0009409);;	K12855|0|ath:AT4G03430|K12855 pre-mRNA-processing factor 6 | (RefSeq) EMB2770; pre-mRNA splicing factor-like protein	Spliceosome (ko03040)	[A]	RNA processing and modification	PRP1 splicing factor, N-terminal;; Tetratricopeptide repeat;; Tetratricopeptide repeat;; Tetratricopeptide repeat;; Tetratricopeptide repeat;; Tetratricopeptide repeat	Protein STABILIZED1 OS=Arabidopsis thaliana OX=3702 GN=STA1 PE=1 SV=1	A	RNA processing and modification	pre-mRNA splicing factor-like protein [Arabidopsis thaliana]	biological process: metabolic process (GO:0008152);; biological process: cellular process (GO:0009987);; cellular component: cell (GO:0005623);; cellular component: organelle (GO:0043226);; cellular component: cell part (GO:0044464);; biological process: response to stimulus (GO:0050896)
AT2G30830	AT2G30830	1.18326	37	0.303079	8	0.00669023	-1.91271	down	[Q]	Secondary metabolites biosynthesis, transport and catabolism	Biological Process: transition metal ion transport (GO:0000041);; Cellular Component: cytoplasm (GO:0005737);; Cellular Component: plasmodesma (GO:0009506);; Biological Process: cytokinin biosynthetic process (GO:0009691);; Molecular Function: 1-aminocyclopropane-1-carboxylate oxidase activity (GO:0009815);; Biological Process: regulation of glucosinolate biosynthetic process (GO:0010439);; Molec…	--	--	[QR]	Secondary metabolites biosynthesis, transport and catabolism;; General function prediction only	2OG-Fe(II) oxygenase superfamily;; non-haem dioxygenase in morphine synthesis N-terminal	Probable 2-oxoacid dependent dioxygenase OS=Arabidopsis thaliana OX=3702 GN=GSL-OH PE=2 SV=1	S	Function unknown	2-oxoglutarate (2OG) and Fe(II)-dependent oxygenase superfamily protein [Arabidopsis thaliana]	biological process: localization (GO:0051179);; cellular component: cell (GO:0005623);; cellular component: cell part (GO:0044464);; cellular component: cell junction (GO:0030054);; biological process: metabolic process (GO:0008152);; biological process: cellular process (GO:0009987);; biological process: biological regulation (GO:0065007);; biological process: single-organism process (GO:0044699…
AT1G55550	AT1G55550	0.565695	46	0.150104	10	0.00377098	-1.90786	down	--	--	Molecular Function: microtubule motor activity (GO:0003777);; Molecular Function: ATP binding (GO:0005524);; Cellular Component: mitochondrion (GO:0005739);; Cellular Component: kinesin complex (GO:0005871);; Cellular Component: microtubule (GO:0005874);; Biological Process: microtubule-based movement (GO:0007018);; Molecular Function: microtubule binding (GO:0008017);;	--	--	[Z]	Cytoskeleton	Kinesin motor domain;; Microtubule binding	Kinesin-like protein KIN-14T OS=Arabidopsis thaliana OX=3702 GN=KIN14T PE=3 SV=1	Z	Cytoskeleton	P-loop containing nucleoside triphosphate hydrolases superfamily protein [Arabidopsis thaliana]	molecular function: catalytic activity (GO:0003824);; molecular function: binding (GO:0005488);; cellular component: cell (GO:0005623);; cellular component: organelle (GO:0043226);; cellular component: cell part (GO:0044464);; cellular component: macromolecular complex (GO:0032991);; cellular component: organelle part (GO:0044422);; cellular component: supramolecular complex (GO:0099080);; biolog…
AT5G40010	AATP1	2.15946	96	0.557598	21	1.92355e-05	-1.9051	down	[MDT]	Cell wall/membrane/envelope biogenesis;; Cell cycle control, cell division, chromosome partitioning;; Signal transduction mechanisms	Biological Process: response to hypoxia (GO:0001666);; Molecular Function: ATP:ADP antiporter activity (GO:0005471);; Molecular Function: ATP binding (GO:0005524);; Cellular Component: mitochondrion (GO:0005739);; Cellular Component: endoplasmic reticulum (GO:0005783);; Cellular Component: plasma membrane (GO:0005886);; Biological Process: response to ethylene (GO:0009723);; Biological Process: r…	--	--	[O]	Posttranslational modification, protein turnover, chaperones	Domain associated at C-terminal with AAA;; ATPase family associated with various cellular activities (AAA)	AAA-ATPase ASD, mitochondrial OS=Arabidopsis thaliana OX=3702 GN=AATP1 PE=1 SV=1	O	Posttranslational modification, protein turnover, chaperones	AAA-ATPase 1 [Arabidopsis thaliana]	biological process: response to stimulus (GO:0050896);; biological process: single-organism process (GO:0044699);; biological process: localization (GO:0051179);; molecular function: transporter activity (GO:0005215);; molecular function: binding (GO:0005488);; cellular component: cell (GO:0005623);; cellular component: organelle (GO:0043226);; cellular component: cell part (GO:0044464);; cellula…
ATMG01200	ORF294	2.15069	55	0.561073	12	0.000953807	-1.90461	down	--	--	Molecular Function: NADH dehydrogenase activity (GO:0003954);; Cellular Component: nucleolus (GO:0005730);; Cellular Component: mitochondrial respiratory chain complex I (GO:0005747);; Cellular Component: vacuolar membrane (GO:0005774);; Cellular Component: Golgi apparatus (GO:0005794);; Cellular Component: plasma membrane (GO:0005886);; Molecular Function: poly(U) RNA binding (GO:0008266);; Mole…	K02132|5.26561e-170|ath:AT2G07698|K02132 F-type H+-transporting ATPase subunit alpha | (RefSeq) ATPase, F1 complex, alpha subunit protein	Oxidative phosphorylation (ko00190)	--	--	--	Uncharacterized mitochondrial protein AtMg01200 OS=Arabidopsis thaliana OX=3702 GN=AtMg01200 PE=4 SV=1	--	--	hypothetical protein ArthMp044 [Arabidopsis thaliana]	biological process: metabolic process (GO:0008152);; biological process: single-organism process (GO:0044699);; molecular function: catalytic activity (GO:0003824);; cellular component: cell (GO:0005623);; cellular component: organelle (GO:0043226);; cellular component: organelle part (GO:0044422);; cellular component: cell part (GO:0044464);; cellular component: membrane (GO:0016020);; cellular …
AT5G13910	LEP	4.9796	91	1.32273	20	3.71663e-05	-1.89804	down	--	--	Molecular Function: DNA binding (GO:0003677);; Molecular Function: transcription factor activity, sequence-specific DNA binding (GO:0003700);; Cellular Component: nucleus (GO:0005634);; Biological Process: regulation of transcription, DNA-templated (GO:0006355);; Biological Process: response to gibberellin (GO:0009739);; Biological Process: positive regulation of seed germination (GO:0010030);;	K09286|3.4301e-96|ath:AT5G13910|K09286 EREBP-like factor | (RefSeq) LEP; Integrase-type DNA-binding superfamily protein	--	--	--	AP2 domain	Ethylene-responsive transcription factor LEP OS=Arabidopsis thaliana OX=3702 GN=LEP PE=2 SV=1	K	Transcription	Integrase-type DNA-binding superfamily protein [Arabidopsis thaliana]	molecular function: binding (GO:0005488);; biological process: biological regulation (GO:0065007);; molecular function: nucleic acid binding transcription factor activity (GO:0001071);; cellular component: cell (GO:0005623);; cellular component: organelle (GO:0043226);; cellular component: cell part (GO:0044464);; biological process: response to stimulus (GO:0050896)
AT2G47550	PME20	13.6387	748	3.64451	166	4.92685e-13	-1.88926	down	[GI]	Carbohydrate transport and metabolism;; Lipid transport and metabolism	Molecular Function: enzyme inhibitor activity (GO:0004857);; Cellular Component: extracellular region (GO:0005576);; Cellular Component: plant-type cell wall (GO:0009505);; Molecular Function: pectinesterase activity (GO:0030599);; Biological Process: cell wall modification (GO:0042545);; Biological Process: negative regulation of catalytic activity (GO:0043086);; Molecular Function: aspartyl est…	K01051|0|ath:AT2G47550|K01051 pectinesterase [EC:3.1.1.11] | (RefSeq) Plant invertase/pectin methylesterase inhibitor superfamily	Pentose and glucuronate interconversions (ko00040);; Starch and sucrose metabolism (ko00500)	--	--	Pectinesterase;; Plant invertase/pectin methylesterase inhibitor	Probable pectinesterase/pectinesterase inhibitor 20 OS=Arabidopsis thaliana OX=3702 GN=PME20 PE=2 SV=2	G	Carbohydrate transport and metabolism	Plant invertase/pectin methylesterase inhibitor superfamily [Arabidopsis thaliana]	biological process: biological regulation (GO:0065007);; molecular function: molecular function regulator (GO:0098772);; cellular component: extracellular region (GO:0005576);; cellular component: cell (GO:0005623);; cellular component: cell part (GO:0044464);; molecular function: catalytic activity (GO:0003824);; biological process: cellular process (GO:0009987);; biological process: cellular co…
ATMG00513	NAD5A	1.29483	54	0.327024	12	0.00126135	-1.8782	down	[CP]	Energy production and conversion;; Inorganic ion transport and metabolism	Cellular Component: mitochondrial respiratory chain complex I (GO:0005747);; Molecular Function: NADH dehydrogenase (ubiquinone) activity (GO:0008137);; Biological Process: photosynthesis (GO:0015979);; Cellular Component: integral component of membrane (GO:0016021);; Biological Process: ATP synthesis coupled electron transport (GO:0042773);;	K03883|0|ath:ArthMp006|K03883 NADH-ubiquinone oxidoreductase chain 5 [EC:1.6.5.3] | (RefSeq) nad5; NADH dehydrogenase subunit 5	Oxidative phosphorylation (ko00190)	[C]	Energy production and conversion	Proton-conducting membrane transporter;; NADH-Ubiquinone oxidoreductase (complex I), chain 5 N-terminus	NADH-ubiquinone oxidoreductase chain 5 OS=Arabidopsis thaliana OX=3702 GN=ND5 PE=2 SV=3	C	Energy production and conversion	nad5 (mitochondrion) [Arabidopsis thaliana]	cellular component: cell (GO:0005623);; cellular component: membrane (GO:0016020);; cellular component: macromolecular complex (GO:0032991);; cellular component: organelle (GO:0043226);; cellular component: organelle part (GO:0044422);; cellular component: membrane part (GO:0044425);; cellular component: cell part (GO:0044464);; biological process: metabolic process (GO:0008152);; biological proc…
AT5G43520	AT5G43520	10.5707	228	2.84653	51	1.59525e-08	-1.87626	down	--	--	Biological Process: transition metal ion transport (GO:0000041);; Cellular Component: nucleus (GO:0005634);; Biological Process: response to nitrate (GO:0010167);; Biological Process: nitrate transport (GO:0015706);; Molecular Function: protein-disulfide reductase activity (GO:0047134);; Biological Process: lateral root development (GO:0048527);; Biological Process: developmental growth (GO:00485…	--	--	--	--	C1 domain;; Phorbol esters/diacylglycerol binding domain (C1 domain)	Probable nucleoredoxin 1 OS=Arabidopsis thaliana OX=3702 GN=At1g60420 PE=1 SV=1	S	Function unknown	Cysteine/Histidine-rich C1 domain family protein [Arabidopsis thaliana]	biological process: localization (GO:0051179);; cellular component: cell (GO:0005623);; cellular component: organelle (GO:0043226);; cellular component: cell part (GO:0044464);; biological process: response to stimulus (GO:0050896);; biological process: metabolic process (GO:0008152);; biological process: single-organism process (GO:0044699);; molecular function: catalytic activity (GO:0003824);;…
AT5G24100	AT5G24100	0.556866	36	0.14939	8	0.00903912	-1.87333	down	[K]	Transcription	Molecular Function: protein serine/threonine kinase activity (GO:0004674);; Molecular Function: ATP binding (GO:0005524);; Biological Process: protein phosphorylation (GO:0006468);; Biological Process: transmembrane receptor protein tyrosine kinase signaling pathway (GO:0007169);; Cellular Component: integral component of membrane (GO:0016021);;	--	--	--	--	Protein tyrosine kinase;; Protein kinase domain;; Leucine rich repeat;; Leucine Rich repeats (2 copies);; Leucine rich repeat N-terminal domain;; Leucine Rich Repeat	Inactive leucine-rich repeat receptor-like serine/threonine-protein kinase At5g24100 OS=Arabidopsis thaliana OX=3702 GN=At5g24100 PE=2 SV=1	T	Signal transduction mechanisms	Leucine-rich repeat protein kinase family protein [Arabidopsis thaliana]	biological process: metabolic process (GO:0008152);; biological process: cellular process (GO:0009987);; molecular function: catalytic activity (GO:0003824);; molecular function: binding (GO:0005488);; biological process: signaling (GO:0023052);; biological process: single-organism process (GO:0044699);; biological process: response to stimulus (GO:0050896);; biological process: biological regula…
AT3G59710	AT3G59710	1.94657	67	0.510599	15	0.000273615	-1.86946	down	[IQR]	Lipid transport and metabolism;; Secondary metabolites biosynthesis, transport and catabolism;; General function prediction only	Biological Process: very long-chain fatty acid metabolic process (GO:0000038);; Molecular Function: nucleotide binding (GO:0000166);; Cellular Component: cytoplasm (GO:0005737);; Biological Process: response to cold (GO:0009409);; Molecular Function: oxidoreductase activity (GO:0016491);; Biological Process: cuticle development (GO:0042335);; Biological Process: oxidation-reduction process (GO:00…	--	--	[Q]	Secondary metabolites biosynthesis, transport and catabolism	short chain dehydrogenase;; Enoyl-(Acyl carrier protein) reductase;; NAD dependent epimerase/dehydratase family;; KR domain	Salutaridine reductase OS=Papaver bracteatum OX=215227 GN=SALR PE=1 SV=1	S	Function unknown	NAD(P)-binding Rossmann-fold superfamily protein [Arabidopsis thaliana]	biological process: metabolic process (GO:0008152);; biological process: cellular process (GO:0009987);; biological process: single-organism process (GO:0044699);; molecular function: binding (GO:0005488);; cellular component: cell (GO:0005623);; cellular component: cell part (GO:0044464);; biological process: response to stimulus (GO:0050896);; molecular function: catalytic activity (GO:0003824)…
AT5G67340	PUB2	12.1741	839	3.29511	189	4.09798e-13	-1.86778	down	[D]	Cell cycle control, cell division, chromosome partitioning	Cellular Component: ubiquitin ligase complex (GO:0000151);; Biological Process: MAPK cascade (GO:0000165);; Molecular Function: ubiquitin-protein transferase activity (GO:0004842);; Biological Process: N-terminal protein myristoylation (GO:0006499);; Biological Process: protein targeting to membrane (GO:0006612);; Biological Process: amino acid transport (GO:0006865);; Biological Process: membran…	--	--	[S]	Function unknown	Armadillo/beta-catenin-like repeat;; U-box domain;; Kinesin-associated protein (KAP)	U-box domain-containing protein 2 OS=Arabidopsis thaliana OX=3702 GN=PUB2 PE=2 SV=1	S	Function unknown	ARM repeat superfamily protein [Arabidopsis thaliana]	cellular component: cell (GO:0005623);; cellular component: macromolecular complex (GO:0032991);; cellular component: cell part (GO:0044464);; biological process: metabolic process (GO:0008152);; biological process: cellular process (GO:0009987);; biological process: signaling (GO:0023052);; biological process: single-organism process (GO:0044699);; biological process: response to stimulus (GO:00…
AT5G11210	ATGLR2.5	2.82757	231	0.787519	52	1.50104e-08	-1.86716	down	[ET]	Amino acid transport and metabolism;; Signal transduction mechanisms	Molecular Function: G-protein coupled receptor activity (GO:0004930);; Molecular Function: ionotropic glutamate receptor activity (GO:0004970);; Molecular Function: intracellular ligand-gated ion channel activity (GO:0005217);; Molecular Function: extracellular-glutamate-gated ion channel activity (GO:0005234);; Cellular Component: extracellular region (GO:0005576);; Biological Process: amino aci…	K05387|0|ath:AT5G11210|K05387 glutamate receptor, ionotropic, plant | (RefSeq) GLR2.5; glutamate receptor 2.5	--	[PET]	Inorganic ion transport and metabolism;; Amino acid transport and metabolism;; Signal transduction mechanisms	Receptor family ligand binding region;; Ligand-gated ion channel;; Bacterial extracellular solute-binding proteins, family 3;; Periplasmic binding protein;; Ligated ion channel L-glutamate- and glycine-binding site	Glutamate receptor 2.5 OS=Arabidopsis thaliana OX=3702 GN=GLR2.5 PE=2 SV=2	S	Function unknown	putative protein [Arabidopsis thaliana]	biological process: cellular process (GO:0009987);; biological process: signaling (GO:0023052);; biological process: single-organism process (GO:0044699);; biological process: response to stimulus (GO:0050896);; biological process: biological regulation (GO:0065007);; molecular function: signal transducer activity (GO:0004871);; molecular function: molecular transducer activity (GO:0060089);; bio…
AT1G22400	UGT85A1	63.7083	3150	17.4024	714	2.65973e-15	-1.85931	down	[G]	Carbohydrate transport and metabolism	Biological Process: protein targeting to membrane (GO:0006612);; Biological Process: metabolic process (GO:0008152);; Biological Process: salicylic acid mediated signaling pathway (GO:0009863);; Biological Process: jasmonic acid mediated signaling pathway (GO:0009867);; Biological Process: regulation of plant-type hypersensitive response (GO:0010363);; Molecular Function: glucuronosyltransferase …	--	--	[GC]	Carbohydrate transport and metabolism;; Energy production and conversion	UDP-glucoronosyl and UDP-glucosyl transferase	UDP-glycosyltransferase 85A1 OS=Arabidopsis thaliana OX=3702 GN=UGT85A1 PE=2 SV=1	S	Function unknown	UDP-Glycosyltransferase superfamily protein [Arabidopsis thaliana]	biological process: localization (GO:0051179);; biological process: metabolic process (GO:0008152);; biological process: cellular process (GO:0009987);; biological process: signaling (GO:0023052);; biological process: single-organism process (GO:0044699);; biological process: response to stimulus (GO:0050896);; biological process: biological regulation (GO:0065007);; molecular function: catalytic…
AT1G65120	AT1G65120	0.482281	53	0.125189	12	0.00167102	-1.85131	down	--	--	Molecular Function: obsolete ubiquitin thiolesterase activity (GO:0004221);; Cellular Component: nucleus (GO:0005634);; Biological Process: ubiquitin-dependent protein catabolic process (GO:0006511);; Molecular Function: zinc ion binding (GO:0008270);;	--	--	[O]	Posttranslational modification, protein turnover, chaperones	Protein of unknown function (DUF629);; Protein of unknown function (DUF627)	--	O	Posttranslational modification, protein turnover, chaperones	Ubiquitin carboxyl-terminal hydrolase-related protein [Arabidopsis thaliana]	cellular component: cell (GO:0005623);; cellular component: organelle (GO:0043226);; cellular component: cell part (GO:0044464);; biological process: metabolic process (GO:0008152);; biological process: cellular process (GO:0009987);; molecular function: binding (GO:0005488)
AT4G34990	AtMYB32	9.10121	246	2.48525	56	8.8113e-09	-1.85118	down	--	--	--	K09422|1.39259e-174|ath:AT4G34990|K09422 myb proto-oncogene protein, plant | (RefSeq) MYB32; myb domain protein 32	--	[K]	Transcription	Myb-like DNA-binding domain;; Myb-like DNA-binding domain	Transcription factor MYB32 OS=Arabidopsis thaliana OX=3702 GN=MYB32 PE=2 SV=1	K	Transcription	myb domain protein 32 [Arabidopsis thaliana]	--
AT1G53625	AT1G53625	39.8222	587	10.9674	134	8.39989e-12	-1.84837	down	--	--	--	--	--	--	--	--	--	--	--	--	--
AT1G35230	AGP5	53.2066	937	14.6209	214	4.03285e-13	-1.84801	down	--	--	Cellular Component: plasma membrane (GO:0005886);; Biological Process: response to bacterium (GO:0009617);; Biological Process: innate immune response (GO:0045087);;	--	--	--	--	--	Classical arabinogalactan protein 5 OS=Arabidopsis thaliana OX=3702 GN=AGP5 PE=2 SV=2	--	--	arabinogalactan-protein homolog [Arabidopsis thaliana]	cellular component: cell (GO:0005623);; cellular component: membrane (GO:0016020);; cellular component: cell part (GO:0044464);; biological process: response to stimulus (GO:0050896);; biological process: multi-organism process (GO:0051704);; biological process: immune system process (GO:0002376)
AT3G20090	CYP705A18	3.72786	403	1.39022	92	1.45028e-10	-1.84792	down	[QV]	Secondary metabolites biosynthesis, transport and catabolism;; Defense mechanisms	Molecular Function: monooxygenase activity (GO:0004497);; Molecular Function: iron ion binding (GO:0005506);; Molecular Function: electron carrier activity (GO:0009055);; Molecular Function: oxidoreductase activity, acting on paired donors, with incorporation or reduction of molecular oxygen (GO:0016705);; Molecular Function: oxygen binding (GO:0019825);; Molecular Function: heme binding (GO:0020…	--	--	[Q]	Secondary metabolites biosynthesis, transport and catabolism	Cytochrome P450	Cytochrome P450 705A22 OS=Arabidopsis thaliana OX=3702 GN=CYP705A22 PE=2 SV=1	Q	Secondary metabolites biosynthesis, transport and catabolism	cytochrome P450, family 705, subfamily A, polypeptide 18 [Arabidopsis thaliana]	biological process: metabolic process (GO:0008152);; biological process: single-organism process (GO:0044699);; molecular function: catalytic activity (GO:0003824);; molecular function: binding (GO:0005488);; molecular function: electron carrier activity (GO:0009055)
AT1G26200	AT1G26200	3.30538	105	0.878483	24	1.47474e-05	-1.84252	down	--	--	Cellular Component: integral component of membrane (GO:0016021);;	--	--	[U]	Intracellular trafficking, secretion, and vesicular transport	TLC domain	LAG1 longevity assurance homolog 3 OS=Arabidopsis thaliana OX=3702 GN=At1g13580 PE=2 SV=2	U	Intracellular trafficking, secretion, and vesicular transport	TRAM, LAG1 and CLN8 (TLC) lipid-sensing domain containing protein [Arabidopsis thaliana]	cellular component: membrane (GO:0016020);; cellular component: membrane part (GO:0044425)
AT2G20760	AT2G20760	66.6841	3187	18.4563	732	4.80065e-15	-1.84024	down	--	--	--	--	--	--	--	Clathrin light chain	Clathrin light chain 1 OS=Arabidopsis thaliana OX=3702 GN=At2g20760 PE=2 SV=1	U	Intracellular trafficking, secretion, and vesicular transport	Clathrin light chain protein [Arabidopsis thaliana]	--
AT3G28600	AT3G28600	3.80103	170	1.05154	39	2.71247e-07	-1.83911	down	[MDT]	Cell wall/membrane/envelope biogenesis;; Cell cycle control, cell division, chromosome partitioning;; Signal transduction mechanisms	Molecular Function: ATP binding (GO:0005524);; Cellular Component: plasma membrane (GO:0005886);; Molecular Function: ATPase activity (GO:0016887);; Biological Process: transcription factor import into nucleus (GO:0042991);;	--	--	[O]	Posttranslational modification, protein turnover, chaperones	ATPase family associated with various cellular activities (AAA);; Domain associated at C-terminal with AAA;; Holliday junction DNA helicase ruvB N-terminus;; AAA domain (dynein-related subfamily);; RNA helicase	AAA-ATPase At3g28600 OS=Arabidopsis thaliana OX=3702 GN=At3g28600 PE=2 SV=1	O	Posttranslational modification, protein turnover, chaperones	P-loop containing nucleoside triphosphate hydrolases superfamily protein [Arabidopsis thaliana]	molecular function: binding (GO:0005488);; cellular component: cell (GO:0005623);; cellular component: membrane (GO:0016020);; cellular component: cell part (GO:0044464);; molecular function: catalytic activity (GO:0003824);; biological process: single-organism process (GO:0044699);; biological process: localization (GO:0051179)
AT4G31940	CYP82C4	1.90136	100	0.512154	23	2.19842e-05	-1.83333	down	[QV]	Secondary metabolites biosynthesis, transport and catabolism;; Defense mechanisms	--	--	--	[Q]	Secondary metabolites biosynthesis, transport and catabolism	Cytochrome P450	Cytochrome P450 82C4 OS=Arabidopsis thaliana OX=3702 GN=CYP82C4 PE=2 SV=1	Q	Secondary metabolites biosynthesis, transport and catabolism	cytochrome P450, family 82, subfamily C, polypeptide 4 [Arabidopsis thaliana]	--
AT1G69930	ATGSTU11	7.93114	238	2.21117	55	1.96466e-08	-1.82945	down	[O]	Posttranslational modification, protein turnover, chaperones	Molecular Function: glutathione transferase activity (GO:0004364);; Cellular Component: cytoplasm (GO:0005737);; Biological Process: fatty acid beta-oxidation (GO:0006635);; Biological Process: aging (GO:0007568);; Biological Process: toxin catabolic process (GO:0009407);; Biological Process: cellular response to phosphate starvation (GO:0016036);; Biological Process: galactolipid biosynthetic pr…	K00799|1.36551e-173|ath:AT1G69930|K00799 glutathione S-transferase [EC:2.5.1.18] | (RefSeq) GSTU11; glutathione S-transferase TAU 11	Glutathione metabolism (ko00480)	[O]	Posttranslational modification, protein turnover, chaperones	Glutathione S-transferase, N-terminal domain;; Glutathione S-transferase, N-terminal domain;; Glutathione S-transferase, N-terminal domain	Glutathione S-transferase U11 OS=Arabidopsis thaliana OX=3702 GN=GSTU11 PE=2 SV=1	O	Posttranslational modification, protein turnover, chaperones	glutathione S-transferase TAU 11 [Arabidopsis thaliana]	molecular function: catalytic activity (GO:0003824);; cellular component: cell (GO:0005623);; cellular component: cell part (GO:0044464);; biological process: metabolic process (GO:0008152);; biological process: cellular process (GO:0009987);; biological process: single-organism process (GO:0044699);; biological process: developmental process (GO:0032502);; biological process: response to stimulu…
AT5G01900	WRKY62	1.83775	52	0.505305	12	0.00217945	-1.8239	down	--	--	Molecular Function: transcription factor activity, sequence-specific DNA binding (GO:0003700);; Molecular Function: protein binding (GO:0005515);; Cellular Component: nucleus (GO:0005634);; Biological Process: regulation of transcription, DNA-templated (GO:0006355);; Biological Process: immune response (GO:0006955);; Biological Process: salicylic acid mediated signaling pathway (GO:0009863);; Bio…	--	--	--	--	WRKY DNA -binding domain	Probable WRKY transcription factor 62 OS=Arabidopsis thaliana OX=3702 GN=WRKY62 PE=1 SV=2	K	Transcription	WRKY DNA-binding protein 62 [Arabidopsis thaliana]	biological process: biological regulation (GO:0065007);; molecular function: nucleic acid binding transcription factor activity (GO:0001071);; molecular function: binding (GO:0005488);; cellular component: cell (GO:0005623);; cellular component: organelle (GO:0043226);; cellular component: cell part (GO:0044464);; biological process: immune system process (GO:0002376);; biological process: respon…
AT5G37400	AT5G37400	0.676398	39	0.16943	9	0.00673135	-1.82069	down	--	--	--	--	--	--	--	Family of unknown function (DUF577)	--	S	Function unknown	hypothetical protein (DUF577) [Arabidopsis thaliana]	--
ATMG00480	ORFB	9.72283	133	2.70775	31	2.9795e-06	-1.81545	down	--	--	Cellular Component: mitochondrial proton-transporting ATP synthase complex, coupling factor F(o) (GO:0000276);; Molecular Function: ATP binding (GO:0005524);; Cellular Component: vacuole (GO:0005773);; Cellular Component: chloroplast (GO:0009507);; Biological Process: ATP synthesis coupled proton transport (GO:0015986);; Cellular Component: integral component of membrane (GO:0016021);; Molecular …	K02109|4.87997e-93|ath:ArthMp040|K02109 F-type H+-transporting ATPase subunit b | (RefSeq) orfB; orfB	Oxidative phosphorylation (ko00190);; Photosynthesis (ko00195)	--	--	Mitochondrial domain of unknown function (DUF1082);; Plant ATP synthase F0	ATP synthase protein YMF19 OS=Arabidopsis thaliana OX=3702 GN=YMF19 PE=1 SV=1	S	Function unknown	orfB [Arabidopsis thaliana]	cellular component: cell (GO:0005623);; cellular component: membrane (GO:0016020);; cellular component: macromolecular complex (GO:0032991);; cellular component: organelle (GO:0043226);; cellular component: organelle part (GO:0044422);; cellular component: membrane part (GO:0044425);; cellular component: cell part (GO:0044464);; molecular function: binding (GO:0005488);; biological process: metab…
AT5G15830	AtbZIP3	5.08803	120	1.3907	28	8.30448e-06	-1.8135	down	--	--	Molecular Function: transcription factor activity, sequence-specific DNA binding (GO:0003700);; Cellular Component: nucleus (GO:0005634);; Biological Process: regulation of transcription, DNA-templated (GO:0006355);; Biological Process: response to mechanical stimulus (GO:0009612);; Biological Process: calcium-mediated signaling (GO:0019722);; Molecular Function: sequence-specific DNA binding (GO…	--	--	--	--	bZIP transcription factor;; Basic region leucine zipper	Basic leucine zipper 43 OS=Arabidopsis thaliana OX=3702 GN=BZIP43 PE=1 SV=1	K	Transcription	basic leucine-zipper 3 [Arabidopsis thaliana]	biological process: biological regulation (GO:0065007);; molecular function: nucleic acid binding transcription factor activity (GO:0001071);; cellular component: cell (GO:0005623);; cellular component: organelle (GO:0043226);; cellular component: cell part (GO:0044464);; biological process: response to stimulus (GO:0050896);; biological process: cellular process (GO:0009987);; biological process…
AT1G08860	BON3	9.16736	461	2.58522	108	1.20836e-10	-1.81078	down	--	--	Molecular Function: calcium-dependent phospholipid binding (GO:0005544);; Cellular Component: plasma membrane (GO:0005886);; Biological Process: positive regulation of cellular defense response (GO:0010186);; Biological Process: cellular homeostasis (GO:0019725);; Biological Process: negative regulation of cell death (GO:0060548);;	--	--	[T]	Signal transduction mechanisms	Copine;; C2 domain	Protein BONZAI 3 OS=Arabidopsis thaliana OX=3702 GN=BON3 PE=1 SV=1	S	Function unknown	Calcium-dependent phospholipid-binding Copine family protein [Arabidopsis thaliana]	molecular function: binding (GO:0005488);; cellular component: cell (GO:0005623);; cellular component: membrane (GO:0016020);; cellular component: cell part (GO:0044464);; biological process: biological regulation (GO:0065007);; biological process: cellular process (GO:0009987);; biological process: single-organism process (GO:0044699)
AT5G44568	AT5G44568	42.1868	559	11.9236	131	2.70784e-11	-1.81051	down	--	--	--	--	--	--	--	--	--	--	--	transmembrane protein [Arabidopsis thaliana]	--
AT1G32350	AOX1D	2.87864	111	0.791787	26	1.77167e-05	-1.80763	down	[H]	Coenzyme transport and metabolism	--	K17893|0|ath:AT1G32350|K17893 ubiquinol oxidase [EC:1.10.3.11] | (RefSeq) AOX1D; alternative oxidase 1D	--	--	--	Alternative oxidase	Ubiquinol oxidase 3, mitochondrial OS=Arabidopsis thaliana OX=3702 GN=AOX3 PE=1 SV=2	S	Function unknown	alternative oxidase 1D [Arabidopsis thaliana]	--
AT3G09480	AT3G09480	4.83023	85	1.38254	20	0.000124688	-1.79979	down	--	--	Cellular Component: nucleosome (GO:0000786);; Molecular Function: DNA binding (GO:0003677);; Cellular Component: nucleolus (GO:0005730);; Biological Process: nucleosome assembly (GO:0006334);; Molecular Function: protein heterodimerization activity (GO:0046982);; Biological Process: obsolete cellular process involved in reproduction (GO:0048610);; Biological Process: pollen tube development (GO:0…	K11252|9.15335e-56|ath:AT3G09480|K11252 histone H2B | (RefSeq) Histone superfamily protein	--	[B]	Chromatin structure and dynamics	Core histone H2A/H2B/H3/H4	Histone H2B.5 OS=Arabidopsis thaliana OX=3702 GN=At3g09480 PE=1 SV=3	B	Chromatin structure and dynamics	Histone superfamily protein [Arabidopsis thaliana]	cellular component: cell (GO:0005623);; cellular component: macromolecular complex (GO:0032991);; cellular component: organelle (GO:0043226);; cellular component: organelle part (GO:0044422);; cellular component: cell part (GO:0044464);; molecular function: binding (GO:0005488);; biological process: cellular process (GO:0009987);; biological process: cellular component organization or biogenesis …
AT3G59740	LECRK57	1.41615	85	0.399015	20	0.000124688	-1.79979	down	[T]	Signal transduction mechanisms	Molecular Function: protein serine/threonine kinase activity (GO:0004674);; Molecular Function: ATP binding (GO:0005524);; Cellular Component: plasma membrane (GO:0005886);; Biological Process: protein phosphorylation (GO:0006468);; Biological Process: N-terminal protein myristoylation (GO:0006499);; Biological Process: amino acid transport (GO:0006865);; Molecular Function: carbohydrate binding …	--	--	--	--	Legume lectin domain;; Protein kinase domain;; Protein tyrosine kinase	L-type lectin-domain containing receptor kinase V.7 OS=Arabidopsis thaliana OX=3702 GN=LECRK57 PE=2 SV=2	T	Signal transduction mechanisms	Concanavalin A-like lectin protein kinase family protein [Arabidopsis thaliana]	biological process: metabolic process (GO:0008152);; biological process: cellular process (GO:0009987);; molecular function: catalytic activity (GO:0003824);; molecular function: binding (GO:0005488);; cellular component: cell (GO:0005623);; cellular component: membrane (GO:0016020);; cellular component: cell part (GO:0044464);; biological process: single-organism process (GO:0044699);; biologica…
AT1G80130	AT1G80130	3.65491	144	1.01398	34	2.63293e-06	-1.79718	down	[O]	Posttranslational modification, protein turnover, chaperones	Biological Process: response to oxidative stress (GO:0006979);; Cellular Component: membrane (GO:0016020);;	--	--	--	--	Tetratricopeptide repeat;; Tetratricopeptide repeat	--	S	Function unknown	Tetratricopeptide repeat (TPR)-like superfamily protein [Arabidopsis thaliana]	biological process: response to stimulus (GO:0050896);; cellular component: membrane (GO:0016020)
AT4G11890	AT4G11890	37.0791	1343	10.5835	318	3.34877e-13	-1.79612	down	[W]	Extracellular structures	Biological Process: MAPK cascade (GO:0000165);; Biological Process: response to molecule of bacterial origin (GO:0002237);; Molecular Function: protein serine/threonine kinase activity (GO:0004674);; Molecular Function: ATP binding (GO:0005524);; Biological Process: protein phosphorylation (GO:0006468);; Biological Process: response to cold (GO:0009409);; Biological Process: response to water dep…	--	--	[T]	Signal transduction mechanisms	Protein kinase domain;; Protein tyrosine kinase	Cysteine-rich receptor-like protein kinase 45 OS=Arabidopsis thaliana OX=3702 GN=CRK45 PE=1 SV=1	T	Signal transduction mechanisms	Protein kinase superfamily protein [Arabidopsis thaliana]	biological process: metabolic process (GO:0008152);; biological process: cellular process (GO:0009987);; biological process: signaling (GO:0023052);; biological process: single-organism process (GO:0044699);; biological process: response to stimulus (GO:0050896);; biological process: biological regulation (GO:0065007);; molecular function: catalytic activity (GO:0003824);; molecular function: bin…
AT4G03460	AT4G03460	2.62148	173	0.757036	41	4.58065e-07	-1.79238	down	[T]	Signal transduction mechanisms	--	--	--	[R]	General function prediction only	Ankyrin repeats (3 copies);; Domain of unknown function;; Ankyrin repeats (many copies);; Ankyrin repeats (many copies);; Ankyrin repeat;; Ankyrin repeat	Protein ACCELERATED CELL DEATH 6 OS=Arabidopsis thaliana OX=3702 GN=ACD6 PE=1 SV=1	S	Function unknown	hypothetical protein [Arabidopsis thaliana]	--
AT3G59940	SKIP20	15.1448	668	4.34784	159	1.44224e-11	-1.78821	down	[M]	Cell wall/membrane/envelope biogenesis	Cellular Component: nucleus (GO:0005634);; Cellular Component: cytoplasm (GO:0005737);; Biological Process: negative regulation of cytokinin-activated signaling pathway (GO:0080037);;	--	--	[R]	General function prediction only	Kelch motif;; Kelch motif;; Galactose oxidase, central domain;; Galactose oxidase, central domain;; Kelch motif	F-box/kelch-repeat protein SKIP20 OS=Arabidopsis thaliana OX=3702 GN=SKIP20 PE=1 SV=1	S	Function unknown	Galactose oxidase/kelch repeat superfamily protein [Arabidopsis thaliana]	cellular component: cell (GO:0005623);; cellular component: organelle (GO:0043226);; cellular component: cell part (GO:0044464);; biological process: biological regulation (GO:0065007)
AT5G52310	COR78	68.0446	4802	19.4929	1144	1.16276e-14	-1.78757	down	--	--	Cellular Component: nucleus (GO:0005634);; Cellular Component: cytoplasm (GO:0005737);; Biological Process: response to desiccation (GO:0009269);; Biological Process: response to cold (GO:0009409);; Biological Process: abscisic acid-activated signaling pathway (GO:0009738);; Biological Process: leaf senescence (GO:0010150);; Biological Process: hyperosmotic salinity response (GO:0042538);;	--	--	--	--	--	Low-temperature-induced 78 kDa protein OS=Arabidopsis thaliana OX=3702 GN=RD29A PE=1 SV=2	--	--	low-temperature-responsive protein 78 (LTI78) / desiccation-responsive protein 29A (RD29A) [Arabidopsis thaliana]	cellular component: cell (GO:0005623);; cellular component: organelle (GO:0043226);; cellular component: cell part (GO:0044464);; biological process: response to stimulus (GO:0050896);; biological process: cellular process (GO:0009987);; biological process: signaling (GO:0023052);; biological process: single-organism process (GO:0044699);; biological process: biological regulation (GO:0065007);; …
AT3G25010	AtRLP41	3.20391	243	0.914941	58	2.97574e-08	-1.78296	down	[K]	Transcription	Biological Process: MAPK cascade (GO:0000165);; Cellular Component: extracellular region (GO:0005576);; Biological Process: regulation of transcription, DNA-templated (GO:0006355);; Biological Process: protein targeting to membrane (GO:0006612);; Cellular Component: chloroplast (GO:0009507);; Biological Process: response to bacterium (GO:0009617);; Biological Process: systemic acquired resistance…	--	--	[R]	General function prediction only	Leucine Rich repeats (2 copies);; Leucine rich repeat;; Leucine Rich Repeat;; Leucine Rich repeat	Receptor-like protein 42 OS=Arabidopsis thaliana OX=3702 GN=RLP42 PE=1 SV=1	S	Function unknown	receptor like protein 41 [Arabidopsis thaliana]	biological process: metabolic process (GO:0008152);; biological process: cellular process (GO:0009987);; biological process: signaling (GO:0023052);; biological process: single-organism process (GO:0044699);; biological process: response to stimulus (GO:0050896);; biological process: biological regulation (GO:0065007);; cellular component: extracellular region (GO:0005576);; biological process: l…
AT1G26970	AT1G26970	0.939951	42	0.266479	10	0.00875865	-1.77703	down	[T]	Signal transduction mechanisms	Molecular Function: protein serine/threonine kinase activity (GO:0004674);; Molecular Function: ATP binding (GO:0005524);; Biological Process: protein phosphorylation (GO:0006468);;	--	--	[T]	Signal transduction mechanisms	Protein tyrosine kinase;; Protein kinase domain	Probable serine/threonine-protein kinase PBL4 OS=Arabidopsis thaliana OX=3702 GN=PBL4 PE=2 SV=1	T	Signal transduction mechanisms	Protein kinase superfamily protein [Arabidopsis thaliana]	biological process: metabolic process (GO:0008152);; biological process: cellular process (GO:0009987);; molecular function: catalytic activity (GO:0003824);; molecular function: binding (GO:0005488)
AT2G29060	SCL33	1.88082	117	0.534675	28	1.57597e-05	-1.77702	down	--	--	Molecular Function: transcription factor activity, sequence-specific DNA binding (GO:0003700);; Cellular Component: nucleus (GO:0005634);; Biological Process: regulation of transcription, DNA-templated (GO:0006355);;	--	--	--	--	GRAS domain family	Scarecrow-like protein 33 OS=Arabidopsis thaliana OX=3702 GN=SCL33 PE=1 SV=1	K	Transcription	GRAS family transcription factor [Arabidopsis thaliana]	biological process: biological regulation (GO:0065007);; molecular function: nucleic acid binding transcription factor activity (GO:0001071);; cellular component: cell (GO:0005623);; cellular component: organelle (GO:0043226);; cellular component: cell part (GO:0044464)
AT2G45210	AT2G45210	8.17455	267	2.33597	64	1.64375e-08	-1.77702	down	--	--	Cellular Component: mitochondrion (GO:0005739);; Biological Process: response to auxin (GO:0009733);; Biological Process: positive regulation of leaf senescence (GO:1900057);;	K14488|1.89878e-116|ath:AT2G45210|K14488 SAUR family protein | (RefSeq) SAUR36; SAUR-like auxin-responsive protein family	Plant hormone signal transduction (ko04075)	--	--	Auxin responsive protein	Auxin-responsive protein SAUR36 OS=Arabidopsis thaliana OX=3702 GN=SAUR36 PE=2 SV=1	S	Function unknown	SAUR-like auxin-responsive protein family [Arabidopsis thaliana]	cellular component: cell (GO:0005623);; cellular component: organelle (GO:0043226);; cellular component: cell part (GO:0044464);; biological process: response to stimulus (GO:0050896);; biological process: biological regulation (GO:0065007)
AT4G25070	AT4G25070	3.3205	246	0.942979	59	2.79083e-08	-1.77604	down	--	--	Cellular Component: chloroplast (GO:0009507);;	--	--	--	--	--	Coiled-coil domain-containing protein SCD2 OS=Arabidopsis thaliana OX=3702 GN=SCD2 PE=1 SV=1	S	Function unknown	caldesmon-like protein [Arabidopsis thaliana]	cellular component: cell (GO:0005623);; cellular component: organelle (GO:0043226);; cellular component: cell part (GO:0044464)
AT5G10760	AT5G10760	21.2358	1074	6.13926	258	1.70172e-12	-1.77522	down	--	--	Biological Process: MAPK cascade (GO:0000165);; Biological Process: proteolysis (GO:0006508);; Biological Process: systemic acquired resistance (GO:0009627);; Biological Process: response to endoplasmic reticulum stress (GO:0034976);; Cellular Component: apoplast (GO:0048046);;	--	--	[O]	Posttranslational modification, protein turnover, chaperones	Xylanase inhibitor N-terminal;; Xylanase inhibitor C-terminal;; Eukaryotic aspartyl protease	Aspartyl protease AED1 OS=Arabidopsis thaliana OX=3702 GN=AED1 PE=2 SV=1	O	Posttranslational modification, protein turnover, chaperones	Eukaryotic aspartyl protease family protein [Arabidopsis thaliana]	biological process: metabolic process (GO:0008152);; biological process: cellular process (GO:0009987);; biological process: signaling (GO:0023052);; biological process: single-organism process (GO:0044699);; biological process: response to stimulus (GO:0050896);; biological process: biological regulation (GO:0065007);; biological process: immune system process (GO:0002376);; biological process: …
AT4G38410	AT4G38410	15.2579	303	4.39841	73	7.47957e-09	-1.76989	down	--	--	Biological Process: response to stress (GO:0006950);; Biological Process: response to water (GO:0009415);;	--	--	--	--	Dehydrin	Dehydrin ERD10 OS=Arabidopsis thaliana OX=3702 GN=ERD10 PE=1 SV=1	S	Function unknown	Dehydrin family protein [Arabidopsis thaliana]	biological process: response to stimulus (GO:0050896)
AT5G39220	AT5G39220	2.36082	87	0.661964	21	0.000129279	-1.76329	down	[I]	Lipid transport and metabolism	Cellular Component: nucleus (GO:0005634);; Molecular Function: hydrolase activity (GO:0016787);;	--	--	[R]	General function prediction only	Alpha/beta hydrolase family;; Serine aminopeptidase, S33;; alpha/beta hydrolase fold	--	S	Function unknown	alpha/beta-Hydrolases superfamily protein [Arabidopsis thaliana]	cellular component: cell (GO:0005623);; cellular component: organelle (GO:0043226);; cellular component: cell part (GO:0044464);; molecular function: catalytic activity (GO:0003824)
AT1G65481	AT1G65481	4.15573	62	1.20914	15	0.00101016	-1.7578	down	--	--	Cellular Component: chloroplast (GO:0009507);;	--	--	--	--	--	--	--	--	transmembrane protein [Arabidopsis thaliana]	cellular component: cell (GO:0005623);; cellular component: organelle (GO:0043226);; cellular component: cell part (GO:0044464)
AT1G55420	EDA11	1.04715	66	0.309311	16	0.000618674	-1.75537	down	--	--	Cellular Component: extracellular region (GO:0005576);; Cellular Component: nucleus (GO:0005634);; Biological Process: megagametogenesis (GO:0009561);;	--	--	--	--	C1 domain	--	--	--	Cysteine/Histidine-rich C1 domain family protein [Arabidopsis thaliana]	cellular component: extracellular region (GO:0005576);; cellular component: cell (GO:0005623);; cellular component: organelle (GO:0043226);; cellular component: cell part (GO:0044464);; biological process: multicellular organismal process (GO:0032501);; biological process: single-organism process (GO:0044699)
AT3G53830	AT3G53830	1.49859	70	0.439616	17	0.000490224	-1.75322	down	[DZ]	Cell cycle control, cell division, chromosome partitioning;; Cytoskeleton	Molecular Function: chromatin binding (GO:0003682);; Molecular Function: Ran GTPase binding (GO:0008536);;	--	--	[S]	Function unknown	Regulator of chromosome condensation (RCC1) repeat;; Regulator of chromosome condensation (RCC1) repeat	Ultraviolet-B receptor UVR8 OS=Arabidopsis thaliana OX=3702 GN=UVR8 PE=1 SV=1	DZ	Cell cycle control, cell division, chromosome partitioning;; Cytoskeleton	Regulator of chromosome condensation (RCC1) family protein [Arabidopsis thaliana]	molecular function: binding (GO:0005488)
AT3G05660	AtRLP33	1.97344	172	0.580393	42	1.25485e-06	-1.74935	down	[K]	Transcription	Biological Process: MAPK cascade (GO:0000165);; Cellular Component: plasma membrane (GO:0005886);; Biological Process: regulation of transcription, DNA-templated (GO:0006355);; Biological Process: protein folding (GO:0006457);; Biological Process: protein targeting to membrane (GO:0006612);; Biological Process: response to heat (GO:0009408);; Cellular Component: chloroplast (GO:0009507);; Biologi…	--	--	[R]	General function prediction only	Leucine rich repeat;; Leucine Rich repeats (2 copies);; Leucine Rich Repeat;; Leucine Rich repeat;; Leucine rich repeat N-terminal domain	Receptor-like protein 19 OS=Arabidopsis thaliana OX=3702 GN=RLP19 PE=2 SV=1	S	Function unknown	receptor like protein 33 [Arabidopsis thaliana]	biological process: metabolic process (GO:0008152);; biological process: cellular process (GO:0009987);; biological process: signaling (GO:0023052);; biological process: single-organism process (GO:0044699);; biological process: response to stimulus (GO:0050896);; biological process: biological regulation (GO:0065007);; cellular component: cell (GO:0005623);; cellular component: membrane (GO:0016…
AT5G38710	POX2	14.2066	715	4.20723	176	3.39299e-11	-1.73984	down	[E]	Amino acid transport and metabolism	Molecular Function: proline dehydrogenase activity (GO:0004657);; Cellular Component: mitochondrion (GO:0005739);; Biological Process: glutamate biosynthetic process (GO:0006537);; Biological Process: proline catabolic process (GO:0006562);; Biological Process: protein targeting to membrane (GO:0006612);; Biological Process: response to osmotic stress (GO:0006970);; Biological Process: toxin cata…	K00318|0|ath:AT5G38710|K00318 proline dehydrogenase [EC:1.5.-.-] | (RefSeq) Methylenetetrahydrofolate reductase family protein	Arginine and proline metabolism (ko00330)	[E]	Amino acid transport and metabolism	Proline dehydrogenase	Proline dehydrogenase 2, mitochondrial OS=Arabidopsis thaliana OX=3702 GN=POX2 PE=2 SV=1	E	Amino acid transport and metabolism	Methylenetetrahydrofolate reductase family protein [Arabidopsis thaliana]	biological process: metabolic process (GO:0008152);; biological process: single-organism process (GO:0044699);; molecular function: catalytic activity (GO:0003824);; cellular component: cell (GO:0005623);; cellular component: organelle (GO:0043226);; cellular component: cell part (GO:0044464);; biological process: cellular process (GO:0009987);; biological process: localization (GO:0051179);; bio…
AT3G48640	AT3G48640	11.1171	215	3.27637	53	2.33007e-07	-1.73625	down	--	--	Biological Process: MAPK cascade (GO:0000165);; Biological Process: salicylic acid biosynthetic process (GO:0009697);; Biological Process: systemic acquired resistance, salicylic acid mediated signaling pathway (GO:0009862);; Biological Process: regulation of hydrogen peroxide metabolic process (GO:0010310);; Biological Process: negative regulation of defense response (GO:0031348);; Biological Pr…	--	--	--	--	Protein of unknown function (DUF677)	UPF0496 protein At2g18630 OS=Arabidopsis thaliana OX=3702 GN=At2g18630 PE=2 SV=3	--	--	transmembrane protein [Arabidopsis thaliana]	biological process: metabolic process (GO:0008152);; biological process: cellular process (GO:0009987);; biological process: signaling (GO:0023052);; biological process: single-organism process (GO:0044699);; biological process: response to stimulus (GO:0050896);; biological process: biological regulation (GO:0065007);; biological process: multi-organism process (GO:0051704)
AT3G12220	scpl16	1.58875	65	0.458967	16	0.000797328	-1.73339	down	[E]	Amino acid transport and metabolism	Molecular Function: serine-type carboxypeptidase activity (GO:0004185);; Cellular Component: extracellular region (GO:0005576);; Biological Process: proteolysis (GO:0006508);;	K16296|0|ath:AT3G12220|K16296 serine carboxypeptidase-like clade I [EC:3.4.16.-] | (RefSeq) scpl16; serine carboxypeptidase-like 16	--	[OE]	Posttranslational modification, protein turnover, chaperones;; Amino acid transport and metabolism	Serine carboxypeptidase	Serine carboxypeptidase-like 16 OS=Arabidopsis thaliana OX=3702 GN=SCPL16 PE=2 SV=1	E	Amino acid transport and metabolism	serine carboxypeptidase-like 16 [Arabidopsis thaliana]	biological process: metabolic process (GO:0008152);; molecular function: catalytic activity (GO:0003824);; cellular component: extracellular region (GO:0005576)
AT1G65240	AT1G65240	7.67187	335	2.28303	83	6.46767e-09	-1.72973	down	--	--	Molecular Function: aspartic-type endopeptidase activity (GO:0004190);; Biological Process: proteolysis (GO:0006508);; Biological Process: plant-type cell wall modification (GO:0009827);; Biological Process: pollen tube growth (GO:0009860);; Cellular Component: anchored component of plasma membrane (GO:0046658);;	--	--	[O]	Posttranslational modification, protein turnover, chaperones	Xylanase inhibitor N-terminal;; Eukaryotic aspartyl protease;; Xylanase inhibitor C-terminal	Aspartic proteinase-like protein 2 OS=Arabidopsis thaliana OX=3702 GN=At1g65240 PE=1 SV=2	O	Posttranslational modification, protein turnover, chaperones	Eukaryotic aspartyl protease family protein [Arabidopsis thaliana]	biological process: metabolic process (GO:0008152);; molecular function: catalytic activity (GO:0003824);; biological process: cellular process (GO:0009987);; biological process: cellular component organization or biogenesis (GO:0071840);; biological process: reproduction (GO:0000003);; biological process: reproductive process (GO:0022414);; biological process: developmental process (GO:0032502);…
AT5G04820	ATOFP13	2.64497	89	0.764866	22	0.000133506	-1.72926	down	--	--	Cellular Component: nucleus (GO:0005634);; Biological Process: negative regulation of transcription, DNA-templated (GO:0045892);;	--	--	--	--	Transcriptional repressor, ovate	Transcription repressor OFP13 OS=Arabidopsis thaliana OX=3702 GN=OFP13 PE=1 SV=1	S	Function unknown	ovate family protein 13 [Arabidopsis thaliana]	cellular component: cell (GO:0005623);; cellular component: organelle (GO:0043226);; cellular component: cell part (GO:0044464);; biological process: biological regulation (GO:0065007)
AT1G21050	AT1G21050	12.2592	318	3.65002	79	1.23718e-08	-1.72579	down	--	--	Cellular Component: nucleus (GO:0005634);;	--	--	--	--	Protein of unknown function, DUF617	Protein MIZU-KUSSEI 1 OS=Arabidopsis thaliana OX=3702 GN=MIZ1 PE=1 SV=1	S	Function unknown	MIZU-KUSSEI-like protein (Protein of unknown function, DUF617) [Arabidopsis thaliana]	cellular component: cell (GO:0005623);; cellular component: organelle (GO:0043226);; cellular component: cell part (GO:0044464)
AT2G43340	AT2G43340	24.4037	623	7.29878	155	1.20242e-10	-1.72435	down	--	--	Cellular Component: nucleus (GO:0005634);; Cellular Component: chloroplast (GO:0009507);;	--	--	[R]	General function prediction only	Protein of unknown function (DUF1685)	--	S	Function unknown	hypothetical protein (DUF1685) [Arabidopsis thaliana]	cellular component: cell (GO:0005623);; cellular component: organelle (GO:0043226);; cellular component: cell part (GO:0044464)
AT1G51680	4CL1	78.7677	4546	23.5684	1133	1.22169e-13	-1.72247	down	[IQ]	Lipid transport and metabolism;; Secondary metabolites biosynthesis, transport and catabolism	Cellular Component: cytoplasm (GO:0005737);; Biological Process: polyamine catabolic process (GO:0006598);; Biological Process: protein targeting to membrane (GO:0006612);; Biological Process: response to UV (GO:0009411);; Biological Process: response to fungus (GO:0009620);; Biological Process: coumarin biosynthetic process (GO:0009805);; Biological Process: positive regulation of flavonoid bios…	K01904|0|ath:AT1G51680|K01904 4-coumarate--CoA ligase [EC:6.2.1.12] | (RefSeq) 4CL1; 4-coumarate:CoA ligase 1	Ubiquinone and other terpenoid-quinone biosynthesis (ko00130);; Phenylalanine metabolism (ko00360);; Phenylpropanoid biosynthesis (ko00940)	[I]	Lipid transport and metabolism	AMP-binding enzyme;; AMP-binding enzyme C-terminal domain	4-coumarate--CoA ligase 1 OS=Arabidopsis thaliana OX=3702 GN=4CL1 PE=1 SV=1	IQ	Lipid transport and metabolism;; Secondary metabolites biosynthesis, transport and catabolism	4-coumarate:CoA ligase 1 [Arabidopsis thaliana]	cellular component: cell (GO:0005623);; cellular component: cell part (GO:0044464);; biological process: metabolic process (GO:0008152);; biological process: cellular process (GO:0009987);; biological process: localization (GO:0051179);; biological process: response to stimulus (GO:0050896);; biological process: multi-organism process (GO:0051704);; biological process: single-organism process (GO…
AT5G54165	AT5G54165	20.135	229	6.03599	57	1.43459e-07	-1.72245	down	--	--	Cellular Component: chloroplast (GO:0009507);;	--	--	--	--	--	--	S	Function unknown	Avr9/Cf-9 rapidly elicited protein [Arabidopsis thaliana]	cellular component: cell (GO:0005623);; cellular component: organelle (GO:0043226);; cellular component: cell part (GO:0044464)
AT3G23110	AtRLP37	5.2924	381	1.58196	95	3.01536e-09	-1.72072	down	[K]	Transcription	Cellular Component: plasma membrane (GO:0005886);; Biological Process: defense response (GO:0006952);; Biological Process: signal transduction (GO:0007165);; Molecular Function: kinase activity (GO:0016301);; Biological Process: phosphorylation (GO:0016310);;	--	--	[R]	General function prediction only	Leucine rich repeat;; Leucine Rich repeats (2 copies);; Leucine Rich Repeat;; Leucine Rich repeat;; Leucine rich repeat N-terminal domain	Receptor-like protein 12 OS=Arabidopsis thaliana OX=3702 GN=RLP12 PE=2 SV=2	S	Function unknown	receptor like protein 37 [Arabidopsis thaliana]	cellular component: cell (GO:0005623);; cellular component: membrane (GO:0016020);; cellular component: cell part (GO:0044464);; biological process: response to stimulus (GO:0050896);; biological process: cellular process (GO:0009987);; biological process: biological regulation (GO:0065007);; molecular function: catalytic activity (GO:0003824);; biological process: metabolic process (GO:0008152)
AT5G61570	AT5G61570	13.2149	570	3.97	143	2.86714e-10	-1.71228	down	[T]	Signal transduction mechanisms	Molecular Function: protein tyrosine kinase activity (GO:0004713);; Molecular Function: ATP binding (GO:0005524);; Cellular Component: extracellular region (GO:0005576);; Biological Process: protein phosphorylation (GO:0006468);;	--	--	[T]	Signal transduction mechanisms	Protein tyrosine kinase;; Protein kinase domain	Putative kinase-like protein TMKL1 OS=Arabidopsis thaliana OX=3702 GN=TMKL1 PE=1 SV=1	T	Signal transduction mechanisms	Protein kinase superfamily protein [Arabidopsis thaliana]	biological process: metabolic process (GO:0008152);; biological process: cellular process (GO:0009987);; molecular function: catalytic activity (GO:0003824);; molecular function: binding (GO:0005488);; cellular component: extracellular region (GO:0005576)
AT5G03350	AT5G03350	36.9584	1043	11.172	262	1.12792e-11	-1.71079	down	[Q]	Secondary metabolites biosynthesis, transport and catabolism	Cellular Component: nucleus (GO:0005634);; Cellular Component: plasma membrane (GO:0005886);; Cellular Component: plant-type cell wall (GO:0009505);; Cellular Component: chloroplast (GO:0009507);; Biological Process: response to chitin (GO:0010200);; Molecular Function: carbohydrate binding (GO:0030246);; Cellular Component: apoplast (GO:0048046);; Biological Process: defense response to fungus (…	--	--	--	--	Legume lectin domain	Lectin-like protein OS=Arabidopsis thaliana OX=3702 GN=LLP PE=1 SV=1	S	Function unknown	Legume lectin family protein [Arabidopsis thaliana]	cellular component: cell (GO:0005623);; cellular component: organelle (GO:0043226);; cellular component: cell part (GO:0044464);; cellular component: membrane (GO:0016020);; biological process: response to stimulus (GO:0050896);; molecular function: binding (GO:0005488);; cellular component: extracellular region (GO:0005576);; biological process: multi-organism process (GO:0051704)
AT3G45860	CRK4	18.2711	1081	5.50344	272	1.01657e-11	-1.70839	down	[T]	Signal transduction mechanisms	Molecular Function: protein serine/threonine kinase activity (GO:0004674);; Molecular Function: ATP binding (GO:0005524);; Cellular Component: extracellular region (GO:0005576);; Cellular Component: plasma membrane (GO:0005886);; Biological Process: protein phosphorylation (GO:0006468);; Biological Process: response to salicylic acid (GO:0009751);; Biological Process: response to nitrate (GO:0010…	--	--	--	--	Protein tyrosine kinase;; Protein kinase domain;; Salt stress response/antifungal	Cysteine-rich receptor-like protein kinase 4 OS=Arabidopsis thaliana OX=3702 GN=CRK4 PE=2 SV=1	T	Signal transduction mechanisms	cysteine-rich RLK (RECEPTOR-like protein kinase) 4 [Arabidopsis thaliana]	biological process: metabolic process (GO:0008152);; biological process: cellular process (GO:0009987);; molecular function: catalytic activity (GO:0003824);; molecular function: binding (GO:0005488);; cellular component: extracellular region (GO:0005576);; cellular component: cell (GO:0005623);; cellular component: membrane (GO:0016020);; cellular component: cell part (GO:0044464);; biological p…
AT2G38240	AT2G38240	18.3446	703	5.56355	177	8.53404e-11	-1.70726	down	[Q]	Secondary metabolites biosynthesis, transport and catabolism	Cellular Component: cytoplasm (GO:0005737);; Biological Process: toxin catabolic process (GO:0009407);; Biological Process: response to cyclopentenone (GO:0010583);; Molecular Function: oxidoreductase activity, acting on paired donors, with incorporation or reduction of molecular oxygen, 2-oxoglutarate as one donor, and incorporation of one atom each of oxygen into both donors (GO:0016706);; Biol…	--	--	[QR]	Secondary metabolites biosynthesis, transport and catabolism;; General function prediction only	non-haem dioxygenase in morphine synthesis N-terminal;; 2OG-Fe(II) oxygenase superfamily	Probable 2-oxoglutarate-dependent dioxygenase ANS OS=Arabidopsis thaliana OX=3702 GN=ANS PE=2 SV=1	S	Function unknown	2-oxoglutarate (2OG) and Fe(II)-dependent oxygenase superfamily protein [Arabidopsis thaliana]	cellular component: cell (GO:0005623);; cellular component: cell part (GO:0044464);; biological process: metabolic process (GO:0008152);; biological process: cellular process (GO:0009987);; biological process: single-organism process (GO:0044699);; biological process: response to stimulus (GO:0050896);; biological process: detoxification (GO:0098754);; molecular function: catalytic activity (GO:0…
AT2G30750	CYP71A12	9.18944	444	2.78821	112	1.43954e-09	-1.70417	down	[QV]	Secondary metabolites biosynthesis, transport and catabolism;; Defense mechanisms	Biological Process: MAPK cascade (GO:0000165);; Molecular Function: monooxygenase activity (GO:0004497);; Molecular Function: iron ion binding (GO:0005506);; Molecular Function: protein binding (GO:0005515);; Cellular Component: extracellular region (GO:0005576);; Biological Process: protein targeting to membrane (GO:0006612);; Molecular Function: electron carrier activity (GO:0009055);; Biologic…	K00517|0|ath:AT2G30750|K00517 [EC:1.14.-.-] | (RefSeq) CYP71A12; cytochrome P450 family 71 polypeptide	Limonene and pinene degradation (ko00903);; Stilbenoid, diarylheptanoid and gingerol biosynthesis (ko00945)	[Q]	Secondary metabolites biosynthesis, transport and catabolism	Cytochrome P450	Cytochrome P450 71A12 OS=Arabidopsis thaliana OX=3702 GN=CYP71A12 PE=2 SV=1	Q	Secondary metabolites biosynthesis, transport and catabolism	At2g30750/T11J7.14 [Arabidopsis thaliana]	biological process: metabolic process (GO:0008152);; biological process: cellular process (GO:0009987);; biological process: signaling (GO:0023052);; biological process: single-organism process (GO:0044699);; biological process: response to stimulus (GO:0050896);; biological process: biological regulation (GO:0065007);; molecular function: catalytic activity (GO:0003824);; molecular function: bin…
AT1G10480	ZFP5	3.06278	135	0.909896	34	1.18316e-05	-1.70416	down	--	--	Molecular Function: nucleic acid binding (GO:0003676);; Molecular Function: transcription factor activity, sequence-specific DNA binding (GO:0003700);; Cellular Component: nucleus (GO:0005634);; Biological Process: regulation of transcription, DNA-templated (GO:0006355);; Molecular Function: zinc ion binding (GO:0008270);; Biological Process: cytokinin-activated signaling pathway (GO:0009736);; B…	--	--	--	--	C2H2-type zinc finger	Zinc finger protein 5 OS=Arabidopsis thaliana OX=3702 GN=ZFP5 PE=1 SV=1	S	Function unknown	zinc finger protein 5 [Arabidopsis thaliana]	molecular function: binding (GO:0005488);; biological process: biological regulation (GO:0065007);; molecular function: nucleic acid binding transcription factor activity (GO:0001071);; cellular component: cell (GO:0005623);; cellular component: organelle (GO:0043226);; cellular component: cell part (GO:0044464);; biological process: cellular process (GO:0009987);; biological process: signaling (…
AT3G02550	LBD41	77.0681	3050	23.5373	772	5.63057e-13	-1.70011	down	--	--	Biological Process: response to hypoxia (GO:0001666);; Cellular Component: nucleus (GO:0005634);; Biological Process: regulation of transcription, DNA-templated (GO:0006355);; Biological Process: systemic acquired resistance, salicylic acid mediated signaling pathway (GO:0009862);; Biological Process: regulation of hydrogen peroxide metabolic process (GO:0010310);;	--	--	--	--	Lateral organ boundaries (LOB) domain	LOB domain-containing protein 41 OS=Arabidopsis thaliana OX=3702 GN=LBD41 PE=2 SV=1	S	Function unknown	LOB domain-containing protein 41 [Arabidopsis thaliana]	biological process: response to stimulus (GO:0050896);; cellular component: cell (GO:0005623);; cellular component: organelle (GO:0043226);; cellular component: cell part (GO:0044464);; biological process: biological regulation (GO:0065007);; biological process: cellular process (GO:0009987);; biological process: signaling (GO:0023052);; biological process: single-organism process (GO:0044699)
AT3G11402	PRA1A3	2.87013	178	0.872983	45	1.50023e-06	-1.6995	down	--	--	Cellular Component: nucleus (GO:0005634);; Cellular Component: plasmodesma (GO:0009506);; Cellular Component: membrane (GO:0016020);;	--	--	--	--	C1 domain;; PRA1 family protein	PRA1 family protein A3 OS=Arabidopsis thaliana OX=3702 GN=PRA1A3 PE=2 SV=1	S	Function unknown	Cysteine/Histidine-rich C1 domain family protein [Arabidopsis thaliana]	cellular component: cell (GO:0005623);; cellular component: organelle (GO:0043226);; cellular component: cell part (GO:0044464);; cellular component: cell junction (GO:0030054);; cellular component: membrane (GO:0016020)
AT3G27510	AT3G27510	1.49664	91	0.439934	23	0.000171884	-1.69747	down	--	--	Cellular Component: nucleus (GO:0005634);;	--	--	--	--	C1 domain	--	--	--	Cysteine/Histidine-rich C1 domain family protein [Arabidopsis thaliana]	cellular component: cell (GO:0005623);; cellular component: organelle (GO:0043226);; cellular component: cell part (GO:0044464)
AT1G07780	PAI1	208.427	4343	58.3371	1104	3.35705e-13	-1.69397	down	[E]	Amino acid transport and metabolism	Biological Process: tryptophan biosynthetic process (GO:0000162);; Molecular Function: phosphoribosylanthranilate isomerase activity (GO:0004640);; Cellular Component: chloroplast (GO:0009507);;	K01817|0|ath:AT1G07780|K01817 phosphoribosylanthranilate isomerase [EC:5.3.1.24] | (RefSeq) PAI1; phosphoribosylanthranilate isomerase 1	Phenylalanine, tyrosine and tryptophan biosynthesis (ko00400);; Biosynthesis of amino acids (ko01230)	[E]	Amino acid transport and metabolism	N-(5'phosphoribosyl)anthranilate (PRA) isomerase	N-(5&apos;-phosphoribosyl)anthranilate isomerase 1, chloroplastic OS=Arabidopsis thaliana OX=3702 GN=PAI1 PE=2 SV=1	E	Amino acid transport and metabolism	phosphoribosylanthranilate isomerase 1 [Arabidopsis thaliana]	biological process: metabolic process (GO:0008152);; biological process: cellular process (GO:0009987);; biological process: single-organism process (GO:0044699);; molecular function: catalytic activity (GO:0003824);; cellular component: cell (GO:0005623);; cellular component: organelle (GO:0043226);; cellular component: cell part (GO:0044464)
AT4G38420	sks9	155.045	8656	47.2786	2215	2.5291e-13	-1.68446	down	[DPM]	Cell cycle control, cell division, chromosome partitioning;; Inorganic ion transport and metabolism;; Cell wall/membrane/envelope biogenesis	Molecular Function: copper ion binding (GO:0005507);; Cellular Component: extracellular region (GO:0005576);; Molecular Function: L-ascorbate oxidase activity (GO:0008447);; Cellular Component: plant-type cell wall (GO:0009505);; Cellular Component: plasmodesma (GO:0009506);; Biological Process: oxidation-reduction process (GO:0055114);;	--	--	[Q]	Secondary metabolites biosynthesis, transport and catabolism	Multicopper oxidase;; Multicopper oxidase;; Multicopper oxidase	L-ascorbate oxidase homolog OS=Nicotiana tabacum OX=4097 PE=2 SV=1	Q	Secondary metabolites biosynthesis, transport and catabolism	SKU5 similar 9 [Arabidopsis thaliana]	molecular function: binding (GO:0005488);; cellular component: extracellular region (GO:0005576);; biological process: metabolic process (GO:0008152);; biological process: single-organism process (GO:0044699);; molecular function: catalytic activity (GO:0003824);; cellular component: cell (GO:0005623);; cellular component: cell part (GO:0044464);; cellular component: cell junction (GO:0030054)
AT2G35980	YLS9	33.4857	848	10.3247	217	5.91329e-11	-1.68397	down	--	--	Biological Process: MAPK cascade (GO:0000165);; Biological Process: respiratory burst involved in defense response (GO:0002679);; Cellular Component: mitochondrion (GO:0005739);; Biological Process: protein targeting to membrane (GO:0006612);; Biological Process: membrane fusion (GO:0006944);; Cellular Component: chloroplast (GO:0009507);; Biological Process: systemic acquired resistance, salicyl…	--	--	--	--	Late embryogenesis abundant protein	NDR1/HIN1-like protein 10 OS=Arabidopsis thaliana OX=3702 GN=NHL10 PE=2 SV=1	S	Function unknown	YLS9 [Arabidopsis thaliana]	biological process: metabolic process (GO:0008152);; biological process: cellular process (GO:0009987);; biological process: signaling (GO:0023052);; biological process: single-organism process (GO:0044699);; biological process: response to stimulus (GO:0050896);; biological process: biological regulation (GO:0065007);; biological process: immune system process (GO:0002376);; cellular component: …
AT3G27500	AT3G27500	1.99823	129	0.618133	33	1.61562e-05	-1.68156	down	--	--	Cellular Component: nucleus (GO:0005634);;	--	--	--	--	C1 domain;; Phorbol esters/diacylglycerol binding domain (C1 domain)	--	--	--	Cysteine/Histidine-rich C1 domain family protein [Arabidopsis thaliana]	cellular component: cell (GO:0005623);; cellular component: organelle (GO:0043226);; cellular component: cell part (GO:0044464)
AT1G30700	AT1G30700	25.6201	1300	7.93109	334	1.12145e-11	-1.67838	down	[C]	Energy production and conversion	Biological Process: amino acid transport (GO:0006865);; Molecular Function: UDP-N-acetylmuramate dehydrogenase activity (GO:0008762);; Molecular Function: electron carrier activity (GO:0009055);; Biological Process: toxin catabolic process (GO:0009407);; Cellular Component: chloroplast (GO:0009507);; Biological Process: response to cyclopentenone (GO:0010583);; Molecular Function: flavin adenine …	--	--	--	--	FAD binding domain;; Berberine and berberine like	Berberine bridge enzyme-like 8 OS=Arabidopsis thaliana OX=3702 GN=At1g30700 PE=2 SV=1	C	Energy production and conversion	FAD-binding Berberine family protein [Arabidopsis thaliana]	biological process: single-organism process (GO:0044699);; biological process: localization (GO:0051179);; biological process: metabolic process (GO:0008152);; molecular function: catalytic activity (GO:0003824);; molecular function: electron carrier activity (GO:0009055);; biological process: cellular process (GO:0009987);; biological process: response to stimulus (GO:0050896);; biological proce…
AT1G14260	AT1G14260	1.91609	78	0.599907	20	0.000520356	-1.67601	down	--	--	Molecular Function: ubiquitin-protein transferase activity (GO:0004842);; Cellular Component: plasma membrane (GO:0005886);; Molecular Function: zinc ion binding (GO:0008270);; Biological Process: protein ubiquitination (GO:0016567);;	--	--	[A]	RNA processing and modification	Protein of unknown function (DUF3675);; RING-variant domain	Probable E3 ubiquitin ligase SUD1 OS=Arabidopsis thaliana OX=3702 GN=SUD1 PE=1 SV=1	O	Posttranslational modification, protein turnover, chaperones	RING/FYVE/PHD zinc finger superfamily protein [Arabidopsis thaliana]	molecular function: catalytic activity (GO:0003824);; cellular component: cell (GO:0005623);; cellular component: membrane (GO:0016020);; cellular component: cell part (GO:0044464);; molecular function: binding (GO:0005488);; biological process: metabolic process (GO:0008152);; biological process: cellular process (GO:0009987)
AT4G28720	YUC8	1.52867	74	0.456619	19	0.000818941	-1.67378	down	[P]	Inorganic ion transport and metabolism	Molecular Function: N,N-dimethylaniline monooxygenase activity (GO:0004499);; Biological Process: brassinosteroid mediated signaling pathway (GO:0009742);; Biological Process: auxin biosynthetic process (GO:0009851);; Molecular Function: flavin adenine dinucleotide binding (GO:0050660);; Molecular Function: NADP binding (GO:0050661);; Biological Process: oxidation-reduction process (GO:0055114);;	K11816|0|ath:AT4G28720|K11816 indole-3-pyruvate monooxygenase [EC:1.14.13.168] | (RefSeq) YUC8; Flavin-binding monooxygenase family protein	Tryptophan metabolism (ko00380)	[Q]	Secondary metabolites biosynthesis, transport and catabolism	Flavin-binding monooxygenase-like;; Pyridine nucleotide-disulphide oxidoreductase;; L-lysine 6-monooxygenase (NADPH-requiring);; Pyridine nucleotide-disulphide oxidoreductase;; FAD-NAD(P)-binding;; NAD(P)-binding Rossmann-like domain;; Pyridine nucleotide-disulphide oxidoreductase	Probable indole-3-pyruvate monooxygenase YUCCA8 OS=Arabidopsis thaliana OX=3702 GN=YUC8 PE=2 SV=1	P	Inorganic ion transport and metabolism	Flavin-binding monooxygenase family protein [Arabidopsis thaliana]	biological process: metabolic process (GO:0008152);; biological process: single-organism process (GO:0044699);; molecular function: catalytic activity (GO:0003824);; biological process: cellular process (GO:0009987);; biological process: signaling (GO:0023052);; biological process: response to stimulus (GO:0050896);; biological process: biological regulation (GO:0065007);; molecular function: bin…
Arabidopsis_thaliana_newGene_169	--	5.74893	74	1.70781	19	0.000818941	-1.67378	down	--	--	--	--	--	--	--	--	--	--	--	--	--
AT1G30280	AT1G30280	12.9541	614	4.03288	159	4.71264e-10	-1.66663	down	--	--	Cellular Component: cytoplasm (GO:0005737);; Biological Process: response to stress (GO:0006950);; Molecular Function: heat shock protein binding (GO:0031072);;	--	--	[R]	General function prediction only	--	J domain-containing protein required for chloroplast accumulation response 1 OS=Arabidopsis thaliana OX=3702 GN=JAC1 PE=1 SV=1	S	Function unknown	Chaperone DnaJ-domain superfamily protein [Arabidopsis thaliana]	cellular component: cell (GO:0005623);; cellular component: cell part (GO:0044464);; biological process: response to stimulus (GO:0050896);; molecular function: binding (GO:0005488)
AT1G30760	AT1G30760	4.92794	266	1.54271	69	1.45315e-07	-1.66327	down	[C]	Energy production and conversion	Cellular Component: cell wall (GO:0005618);; Cellular Component: cytoplasm (GO:0005737);; Biological Process: cell adhesion (GO:0007155);; Molecular Function: UDP-N-acetylmuramate dehydrogenase activity (GO:0008762);; Molecular Function: electron carrier activity (GO:0009055);; Cellular Component: plasmodesma (GO:0009506);; Biological Process: embryo development ending in seed dormancy (GO:000979…	--	--	--	--	FAD binding domain;; Berberine and berberine like	Berberine bridge enzyme-like 13 OS=Arabidopsis thaliana OX=3702 GN=At1g30760 PE=1 SV=1	C	Energy production and conversion	FAD-binding Berberine family protein [Arabidopsis thaliana]	cellular component: cell (GO:0005623);; cellular component: cell part (GO:0044464);; biological process: biological adhesion (GO:0022610);; biological process: metabolic process (GO:0008152);; biological process: single-organism process (GO:0044699);; molecular function: catalytic activity (GO:0003824);; molecular function: electron carrier activity (GO:0009055);; cellular component: cell junctio…
AT5G03890	AT5G03890	5.4747	85	1.67402	22	0.000334502	-1.66303	down	--	--	Cellular Component: nucleus (GO:0005634);;	--	--	--	--	Domain of unknown function (DUF4228)	--	S	Function unknown	hypothetical protein AT5G03890 [Arabidopsis thaliana]	cellular component: cell (GO:0005623);; cellular component: organelle (GO:0043226);; cellular component: cell part (GO:0044464)
AT5G65600	LECRK92	5.02252	292	1.56069	76	6.75573e-08	-1.65855	down	[T]	Signal transduction mechanisms	Molecular Function: protein serine/threonine kinase activity (GO:0004674);; Molecular Function: ATP binding (GO:0005524);; Cellular Component: plasma membrane (GO:0005886);; Biological Process: protein phosphorylation (GO:0006468);; Biological Process: response to ethylene (GO:0009723);; Molecular Function: carbohydrate binding (GO:0030246);;	--	--	--	--	Legume lectin domain;; Protein kinase domain;; Protein tyrosine kinase	L-type lectin-domain containing receptor kinase IX.2 OS=Arabidopsis thaliana OX=3702 GN=LECRK92 PE=1 SV=1	T	Signal transduction mechanisms	Concanavalin A-like lectin protein kinase family protein [Arabidopsis thaliana]	biological process: metabolic process (GO:0008152);; biological process: cellular process (GO:0009987);; molecular function: catalytic activity (GO:0003824);; molecular function: binding (GO:0005488);; cellular component: cell (GO:0005623);; cellular component: membrane (GO:0016020);; cellular component: cell part (GO:0044464);; biological process: response to stimulus (GO:0050896)
AT5G50120	AT5G50120	4.46307	161	1.40383	42	4.84831e-06	-1.65408	down	[R]	General function prediction only	--	--	--	[R]	General function prediction only	WD domain, G-beta repeat;; PQQ-like domain;; Nucleoporin Nup120/160	Protein JINGUBANG OS=Arabidopsis thaliana OX=3702 GN=JGB PE=1 SV=1	S	Function unknown	Transducin/WD40 repeat-like superfamily protein [Arabidopsis thaliana]	--
AT5G52860	ABCG8	4.61476	237	1.44091	62	4.144e-07	-1.65088	down	[T]	Signal transduction mechanisms	Molecular Function: ATP binding (GO:0005524);; Biological Process: obsolete ATP catabolic process (GO:0006200);; Cellular Component: membrane (GO:0016020);; Molecular Function: ATPase activity, coupled to transmembrane movement of substances (GO:0042626);;	--	--	[Q]	Secondary metabolites biosynthesis, transport and catabolism	ABC-2 type transporter;; ABC transporter	ABC transporter G family member 8 OS=Arabidopsis thaliana OX=3702 GN=ABCG8 PE=2 SV=1	V	Defense mechanisms	ABC-2 type transporter family protein [Arabidopsis thaliana]	molecular function: binding (GO:0005488);; cellular component: membrane (GO:0016020);; biological process: localization (GO:0051179);; molecular function: catalytic activity (GO:0003824);; molecular function: transporter activity (GO:0005215)
AT1G59730	ATH7	4.13205	69	1.30212	18	0.0016658	-1.65057	down	[O]	Posttranslational modification, protein turnover, chaperones	Biological Process: nuclear division (GO:0000280);; Cellular Component: cytoplasm (GO:0005737);; Biological Process: glycerol ether metabolic process (GO:0006662);; Biological Process: nucleolus organization (GO:0007000);; Molecular Function: electron carrier activity (GO:0009055);; Molecular Function: protein disulfide oxidoreductase activity (GO:0015035);; Biological Process: cell redox homeost…	K03671|2.14786e-79|ath:AT1G59730|K03671 thioredoxin 1 | (RefSeq) TH7; thioredoxin H-type 7	--	[O]	Posttranslational modification, protein turnover, chaperones	Thioredoxin;; Thioredoxin-like domain	Thioredoxin H7 OS=Arabidopsis thaliana OX=3702 GN=TRX7 PE=2 SV=1	O	Posttranslational modification, protein turnover, chaperones	thioredoxin H-type 7 [Arabidopsis thaliana]	biological process: cellular process (GO:0009987);; biological process: cellular component organization or biogenesis (GO:0071840);; cellular component: cell (GO:0005623);; cellular component: cell part (GO:0044464);; biological process: metabolic process (GO:0008152);; biological process: single-organism process (GO:0044699);; molecular function: electron carrier activity (GO:0009055);; molecula…
AT5G54030	AT5G54030	1.89833	69	0.578821	18	0.0016658	-1.65057	down	--	--	Cellular Component: nucleus (GO:0005634);; Biological Process: root hair elongation (GO:0048767);;	--	--	--	--	C1 domain;; Phorbol esters/diacylglycerol binding domain (C1 domain)	--	--	--	Cysteine/Histidine-rich C1 domain family protein [Arabidopsis thaliana]	cellular component: cell (GO:0005623);; cellular component: organelle (GO:0043226);; cellular component: cell part (GO:0044464);; biological process: cellular process (GO:0009987);; biological process: developmental process (GO:0032502);; biological process: growth (GO:0040007);; biological process: single-organism process (GO:0044699)
AT5G48530	AT5G48530	23.5008	1000	8.60807	262	7.24611e-11	-1.65006	down	--	--	Cellular Component: mitochondrion (GO:0005739);;	--	--	--	--	--	--	S	Function unknown	hypothetical protein AT5G48530 [Arabidopsis thaliana]	cellular component: cell (GO:0005623);; cellular component: organelle (GO:0043226);; cellular component: cell part (GO:0044464)
AT2G32250	FRS2	10.9339	922	3.47077	242	1.11664e-10	-1.64742	down	--	--	Cellular Component: nucleus (GO:0005634);; Biological Process: response to red or far red light (GO:0009639);;	--	--	--	--	FAR1 DNA-binding domain;; MULE transposase domain;; SWIM zinc finger	Protein FAR1-RELATED SEQUENCE 2 OS=Arabidopsis thaliana OX=3702 GN=FRS2 PE=1 SV=1	S	Function unknown	FAR1-related sequence 2 [Arabidopsis thaliana]	cellular component: cell (GO:0005623);; cellular component: organelle (GO:0043226);; cellular component: cell part (GO:0044464);; biological process: response to stimulus (GO:0050896)
AT2G36090	AT2G36090	5.16642	160	1.61714	42	5.72895e-06	-1.6451	down	--	--	--	--	--	--	--	--	Probable F-box protein At2g36090 OS=Arabidopsis thaliana OX=3702 GN=At2g36090 PE=2 SV=1	S	Function unknown	F-box family protein [Arabidopsis thaliana]	--
AT5G12050	AT5G12050	7.13926	289	2.24474	76	8.71831e-08	-1.64366	down	--	--	Cellular Component: nucleus (GO:0005634);; Biological Process: circadian rhythm (GO:0007623);;	--	--	--	--	--	Protein BIG GRAIN 1-like D OS=Arabidopsis thaliana OX=3702 GN=At5g12050 PE=2 SV=1	S	Function unknown	rho GTPase-activating protein [Arabidopsis thaliana]	cellular component: cell (GO:0005623);; cellular component: organelle (GO:0043226);; cellular component: cell part (GO:0044464);; biological process: rhythmic process (GO:0048511)
AT3G21230	4CL5	21.2349	1219	6.78282	321	3.97866e-11	-1.64283	down	[IQ]	Lipid transport and metabolism;; Secondary metabolites biosynthesis, transport and catabolism	Biological Process: response to wounding (GO:0009611);; Biological Process: coumarin biosynthetic process (GO:0009805);; Biological Process: positive regulation of flavonoid biosynthetic process (GO:0009963);; Molecular Function: 4-coumarate-CoA ligase activity (GO:0016207);; Biological Process: defense response by callose deposition (GO:0052542);;	K01904|0|ath:AT3G21230|K01904 4-coumarate--CoA ligase [EC:6.2.1.12] | (RefSeq) 4CL5; 4-coumarate:CoA ligase 5	Ubiquinone and other terpenoid-quinone biosynthesis (ko00130);; Phenylalanine metabolism (ko00360);; Phenylpropanoid biosynthesis (ko00940)	[I]	Lipid transport and metabolism	AMP-binding enzyme;; AMP-binding enzyme C-terminal domain	4-coumarate--CoA ligase 4 OS=Arabidopsis thaliana OX=3702 GN=4CL4 PE=1 SV=1	IQ	Lipid transport and metabolism;; Secondary metabolites biosynthesis, transport and catabolism	4-coumarate:CoA ligase 5 [Arabidopsis thaliana]	biological process: response to stimulus (GO:0050896);; biological process: metabolic process (GO:0008152);; biological process: cellular process (GO:0009987);; biological process: single-organism process (GO:0044699);; biological process: biological regulation (GO:0065007);; molecular function: catalytic activity (GO:0003824);; biological process: localization (GO:0051179)
AT1G51620	AT1G51620	36.8404	1386	11.5375	365	2.72667e-11	-1.64278	down	--		Biological Process: respiratory burst involved in defense response (GO:0002679);; Molecular Function: protein tyrosine kinase activity (GO:0004713);; Molecular Function: ATP binding (GO:0005524);; Cellular Component: nucleus (GO:0005634);; Cellular Component: plasma membrane (GO:0005886);; Biological Process: protein phosphorylation (GO:0006468);; Biological Process: response to chitin (GO:001020…	--	--	[T]	Signal transduction mechanisms	Protein tyrosine kinase;; Protein kinase domain	Receptor-like protein kinase At3g21340 OS=Arabidopsis thaliana OX=3702 GN=At3g21340 PE=1 SV=1	T	Signal transduction mechanisms	Protein kinase superfamily protein [Arabidopsis thaliana]	biological process: immune system process (GO:0002376);; biological process: metabolic process (GO:0008152);; biological process: single-organism process (GO:0044699);; biological process: cellular process (GO:0009987);; molecular function: catalytic activity (GO:0003824);; molecular function: binding (GO:0005488);; cellular component: cell (GO:0005623);; cellular component: organelle (GO:0043226…
AT3G26830	PAD3	8.70533	414	2.74637	109	9.45621e-09	-1.64241	down	[QV]	Secondary metabolites biosynthesis, transport and catabolism;; Defense mechanisms	Biological Process: MAPK cascade (GO:0000165);; Molecular Function: monooxygenase activity (GO:0004497);; Molecular Function: iron ion binding (GO:0005506);; Cellular Component: endoplasmic reticulum (GO:0005783);; Biological Process: protein targeting to membrane (GO:0006612);; Molecular Function: electron carrier activity (GO:0009055);; Biological Process: response to water deprivation (GO:0009…	K20559|0|ath:AT3G26830|K20559 dihydrocamalexate/camalexin synthase | (RefSeq) PAD3; Cytochrome P450 superfamily protein	--	[Q]	Secondary metabolites biosynthesis, transport and catabolism	Cytochrome P450	Bifunctional dihydrocamalexate synthase/camalexin synthase OS=Arabidopsis thaliana OX=3702 GN=CYP71B15 PE=1 SV=1	Q	Secondary metabolites biosynthesis, transport and catabolism	Cytochrome P450 superfamily protein [Arabidopsis thaliana]	biological process: metabolic process (GO:0008152);; biological process: cellular process (GO:0009987);; biological process: signaling (GO:0023052);; biological process: single-organism process (GO:0044699);; biological process: response to stimulus (GO:0050896);; biological process: biological regulation (GO:0065007);; molecular function: catalytic activity (GO:0003824);; molecular function: bin…
AT4G32810	CCD8	4.12297	239	1.30209	63	4.36022e-07	-1.63995	down	[Q]	Secondary metabolites biosynthesis, transport and catabolism	Cellular Component: chloroplast stroma (GO:0009570);; Biological Process: response to auxin (GO:0009733);; Biological Process: cell wall modification involved in abscission (GO:0009830);; Biological Process: auxin metabolic process (GO:0009850);; Biological Process: auxin polar transport (GO:0009926);; Biological Process: leaf morphogenesis (GO:0009965);; Biological Process: secondary shoot forma…	K17913|0|ath:AT4G32810|K17913 carlactone synthase / all-trans-10'-apo-beta-carotenal 13,14-cleaving dioxygenase [EC:1.13.11.69 1.13.11.70] | (RefSeq) CCD8; carotenoid cleavage dioxygenase 8	Carotenoid biosynthesis (ko00906)	[Q]	Secondary metabolites biosynthesis, transport and catabolism	Retinal pigment epithelial membrane protein	Carotenoid cleavage dioxygenase 8, chloroplastic OS=Arabidopsis thaliana OX=3702 GN=CCD8 PE=1 SV=1	Q	Secondary metabolites biosynthesis, transport and catabolism	carotenoid cleavage dioxygenase 8 [Arabidopsis thaliana]	cellular component: cell (GO:0005623);; cellular component: organelle (GO:0043226);; cellular component: organelle part (GO:0044422);; cellular component: cell part (GO:0044464);; biological process: response to stimulus (GO:0050896);; biological process: cellular process (GO:0009987);; biological process: single-organism process (GO:0044699);; biological process: cellular component organization …
AT3G60540	AT3G60540	7.91303	110	2.42621	29	8.54349e-05	-1.6377	down	--	--	Biological Process: protein folding (GO:0006457);; Molecular Function: protein transporter activity (GO:0008565);; Biological Process: response to heat (GO:0009408);; Biological Process: systemic acquired resistance (GO:0009627);; Biological Process: response to high light intensity (GO:0009644);; Biological Process: protein transport (GO:0015031);; Biological Process: response to endoplasmic ret…	K09481|1.9812e-40|ath:AT3G60540|K09481 protein transport protein SEC61 subunit beta | (RefSeq) Preprotein translocase Sec, Sec61-beta subunit protein	Protein export (ko03060);; Protein processing in endoplasmic reticulum (ko04141);; Phagosome (ko04145)	[O]	Posttranslational modification, protein turnover, chaperones	Sec61beta family	Protein transport protein Sec61 subunit beta OS=Arabidopsis thaliana OX=3702 GN=At2g45070 PE=1 SV=1	U	Intracellular trafficking, secretion, and vesicular transport	Preprotein translocase Sec, Sec61-beta subunit protein [Arabidopsis thaliana]	biological process: cellular process (GO:0009987);; biological process: localization (GO:0051179);; molecular function: transporter activity (GO:0005215);; biological process: response to stimulus (GO:0050896);; biological process: immune system process (GO:0002376);; biological process: multi-organism process (GO:0051704)
AT5G57887	AT5G57887	56.7053	859	18.0294	227	1.80946e-10	-1.6376	down	--	--	--	--	--	--	--	--	--	--	--	transmembrane protein [Arabidopsis thaliana]	--
AT2G32940	AGO6	0.784964	68	0.244275	18	0.00208778	-1.62955	down	--	--	Cellular Component: nucleus (GO:0005634);; Cellular Component: cytoplasm (GO:0005737);; Biological Process: DNA methylation (GO:0006306);; Biological Process: sister chromatid cohesion (GO:0007062);; Biological Process: synapsis (GO:0007129);; Biological Process: reciprocal meiotic recombination (GO:0007131);; Biological Process: response to gamma radiation (GO:0010332);; Biological Process: prod…	K11593|0|ath:AT2G32940|K11593 eukaryotic translation initiation factor 2C | (RefSeq) AGO6; Argonaute family protein	--	[J]	Translation, ribosomal structure and biogenesis	Piwi domain;; N-terminal domain of argonaute;; PAZ domain;; Argonaute linker 1 domain;; Argonaute linker 2 domain	Protein argonaute 6 OS=Arabidopsis thaliana OX=3702 GN=AGO6 PE=2 SV=2	J	Translation, ribosomal structure and biogenesis	Argonaute family protein [Arabidopsis thaliana]	cellular component: cell (GO:0005623);; cellular component: organelle (GO:0043226);; cellular component: cell part (GO:0044464);; biological process: metabolic process (GO:0008152);; biological process: cellular process (GO:0009987);; biological process: single-organism process (GO:0044699);; biological process: cellular component organization or biogenesis (GO:0071840);; biological process: repr…
AT5G64750	ABR1	44.0226	1993	14.1292	531	1.51152e-11	-1.62607	down	--	--	Molecular Function: DNA binding (GO:0003677);; Molecular Function: transcription factor activity, sequence-specific DNA binding (GO:0003700);; Cellular Component: nucleus (GO:0005634);; Biological Process: regulation of transcription, DNA-templated (GO:0006355);; Biological Process: response to osmotic stress (GO:0006970);; Biological Process: response to glucose (GO:0009749);; Biological Process…	--	--	--	--	AP2 domain	Ethylene-responsive transcription factor ABR1 OS=Arabidopsis thaliana OX=3702 GN=ABR1 PE=2 SV=1	K	Transcription	Integrase-type DNA-binding superfamily protein [Arabidopsis thaliana]	molecular function: binding (GO:0005488);; biological process: biological regulation (GO:0065007);; molecular function: nucleic acid binding transcription factor activity (GO:0001071);; cellular component: cell (GO:0005623);; cellular component: organelle (GO:0043226);; cellular component: cell part (GO:0044464);; biological process: response to stimulus (GO:0050896);; biological process: multi-o…
AT1G53910	RAP2.12	78.8422	3602	26.2726	960	3.97217e-12	-1.6257	down	--	--	Molecular Function: DNA binding (GO:0003677);; Molecular Function: transcription factor activity, sequence-specific DNA binding (GO:0003700);; Cellular Component: nucleus (GO:0005634);; Cellular Component: plasma membrane (GO:0005886);; Biological Process: regulation of transcription, DNA-templated (GO:0006355);; Biological Process: protein N-linked glycosylation (GO:0006487);; Biological Process…	K09286|0|ath:AT1G53910|K09286 EREBP-like factor | (RefSeq) RAP2.12; related to AP2 12	--	--	--	AP2 domain	Ethylene-responsive transcription factor RAP2-12 OS=Arabidopsis thaliana OX=3702 GN=RAP2-12 PE=1 SV=1	K	Transcription	related to AP2 12 [Arabidopsis thaliana]	molecular function: binding (GO:0005488);; biological process: biological regulation (GO:0065007);; molecular function: nucleic acid binding transcription factor activity (GO:0001071);; cellular component: cell (GO:0005623);; cellular component: organelle (GO:0043226);; cellular component: cell part (GO:0044464);; cellular component: membrane (GO:0016020);; biological process: metabolic process (…
AT2G44670	AT2G44670	78.6973	1731	25.4033	463	2.64732e-11	-1.6204	down	--	--	--	--	--	--	--	zinc-finger of the FCS-type, C2-C2	Protein MARD1 OS=Arabidopsis thaliana OX=3702 GN=MARD1 PE=2 SV=2	S	Function unknown	senescence-associated family protein (DUF581) [Arabidopsis thaliana]	--
AT1G79160	AT1G79160	14.6497	406	4.73968	109	1.83575e-08	-1.61427	down	--	--	--	--	--	--	--	--	--	S	Function unknown	filamentous hemagglutinin transporter [Arabidopsis thaliana]	--
AT5G54145	AT5G54145	26.4246	469	8.53402	126	8.44433e-09	-1.61342	down	--	--	Cellular Component: mitochondrion (GO:0005739);;	--	--	--	--	--	--	S	Function unknown	hypothetical protein AT5G54145 [Arabidopsis thaliana]	cellular component: cell (GO:0005623);; cellular component: organelle (GO:0043226);; cellular component: cell part (GO:0044464)
AT5G36140	CYP716A2	1.5582	56	0.495338	15	0.00463857	-1.6113	down	[QV]	Secondary metabolites biosynthesis, transport and catabolism;; Defense mechanisms	Molecular Function: iron ion binding (GO:0005506);; Cellular Component: extracellular region (GO:0005576);; Biological Process: tryptophan catabolic process (GO:0006569);; Molecular Function: electron carrier activity (GO:0009055);; Biological Process: indoleacetic acid biosynthetic process (GO:0009684);; Molecular Function: oxidoreductase activity, acting on paired donors, with incorporation or …	K20667|0|ath:AT5G36140|K20667 beta-amyrin 28-monooxygenase [EC:1.14.13.201] | (RefSeq) CYP716A2; cytochrome P450, family 716, subfamily A, polypeptide 2	--	[QI]	Secondary metabolites biosynthesis, transport and catabolism;; Lipid transport and metabolism	Cytochrome P450	Beta-amyrin 28-oxidase OS=Panax ginseng OX=4054 PE=2 SV=1	Q	Secondary metabolites biosynthesis, transport and catabolism	cytochrome P450, family 716, subfamily A, polypeptide 2 [Arabidopsis thaliana]	molecular function: binding (GO:0005488);; cellular component: extracellular region (GO:0005576);; biological process: metabolic process (GO:0008152);; biological process: cellular process (GO:0009987);; biological process: single-organism process (GO:0044699);; molecular function: electron carrier activity (GO:0009055);; biological process: biological regulation (GO:0065007);; molecular function…
AT2G43000	anac042	2.62414	67	0.841414	18	0.00263231	-1.60822	down	--	--	Molecular Function: DNA binding (GO:0003677);; Molecular Function: transcription factor activity, sequence-specific DNA binding (GO:0003700);; Cellular Component: nucleus (GO:0005634);; Biological Process: trehalose biosynthetic process (GO:0005992);; Biological Process: regulation of transcription, DNA-templated (GO:0006355);; Biological Process: proline biosynthetic process (GO:0006561);; Biolo…	--	--	--	--	No apical meristem (NAM) protein	Transcription factor JUNGBRUNNEN 1 OS=Arabidopsis thaliana OX=3702 GN=JUB1 PE=1 SV=1	K	Transcription	NAC domain containing protein 42 [Arabidopsis thaliana]	molecular function: binding (GO:0005488);; biological process: biological regulation (GO:0065007);; molecular function: nucleic acid binding transcription factor activity (GO:0001071);; cellular component: cell (GO:0005623);; cellular component: organelle (GO:0043226);; cellular component: cell part (GO:0044464);; biological process: metabolic process (GO:0008152);; biological process: cellular p…
AT4G37900	AT4G37900	2.71199	189	0.871514	51	2.76451e-06	-1.6058	down	[S]	Function unknown	Cellular Component: cytoplasm (GO:0005737);; Biological Process: amino acid transport (GO:0006865);;	--	--	--	--	Glycine-rich domain-containing protein-like	Glycine-rich domain-containing protein 2 OS=Arabidopsis thaliana OX=3702 GN=GRDP2 PE=2 SV=1	S	Function unknown	hypothetical protein (duplicated DUF1399) [Arabidopsis thaliana]	cellular component: cell (GO:0005623);; cellular component: cell part (GO:0044464);; biological process: single-organism process (GO:0044699);; biological process: localization (GO:0051179)
AT1G58170	T18I24.8	13.4838	274	4.39282	74	2.72682e-07	-1.60522	down	--	--	Biological Process: defense response (GO:0006952);; Cellular Component: chloroplast (GO:0009507);; Biological Process: lignan biosynthetic process (GO:0009807);;	--	--	--	--	Dirigent-like protein	Dirigent protein 19 OS=Arabidopsis thaliana OX=3702 GN=DIR19 PE=2 SV=1	S	Function unknown	Disease resistance-responsive (dirigent-like protein) family protein [Arabidopsis thaliana]	biological process: response to stimulus (GO:0050896);; cellular component: cell (GO:0005623);; cellular component: organelle (GO:0043226);; cellular component: cell part (GO:0044464);; biological process: metabolic process (GO:0008152);; biological process: cellular process (GO:0009987);; biological process: single-organism process (GO:0044699)
AT2G29110	ATGLR2.8	5.98479	488	1.94313	132	7.39681e-09	-1.60364	down	[ET]	Amino acid transport and metabolism;; Signal transduction mechanisms	Molecular Function: ionotropic glutamate receptor activity (GO:0004970);; Molecular Function: intracellular ligand-gated ion channel activity (GO:0005217);; Molecular Function: extracellular-glutamate-gated ion channel activity (GO:0005234);; Molecular Function: protein binding (GO:0005515);; Cellular Component: nucleus (GO:0005634);; Cellular Component: vacuole (GO:0005773);; Biological Process:…	K05387|0|ath:AT2G29110|K05387 glutamate receptor, ionotropic, plant | (RefSeq) GLR2.8; glutamate receptor 2.8	--	[PET]	Inorganic ion transport and metabolism;; Amino acid transport and metabolism;; Signal transduction mechanisms	Receptor family ligand binding region;; Ligand-gated ion channel;; Bacterial extracellular solute-binding proteins, family 3;; Periplasmic binding protein	Glutamate receptor 2.8 OS=Arabidopsis thaliana OX=3702 GN=GLR2.8 PE=2 SV=2	S	Function unknown	glutamate receptor 2.8 [Arabidopsis thaliana]	biological process: cellular process (GO:0009987);; biological process: signaling (GO:0023052);; biological process: single-organism process (GO:0044699);; biological process: response to stimulus (GO:0050896);; biological process: localization (GO:0051179);; biological process: biological regulation (GO:0065007);; molecular function: signal transducer activity (GO:0004871);; molecular function: …
AT2G02630	AT2G02630	5.39433	318	1.74804	86	9.60049e-08	-1.60347	down	--	--	--	--	--	--	--	C1 domain	--	--	--	hypothetical protein [Arabidopsis thaliana]	--
AT2G42140	AT2G42140	2.10178	52	0.679902	14	0.00610158	-1.60343	down	--	--	--	--	--	--	--	VQ motif	VQ motif-containing protein 17 OS=Arabidopsis thaliana OX=3702 GN=VQ17 PE=2 SV=1	S	Function unknown	VQ motif-containing protein [Arabidopsis thaliana]	--
AT4G10500	AT4G10500	3.07214	111	0.974217	30	0.000106216	-1.60201	down	[Q]	Secondary metabolites biosynthesis, transport and catabolism	Cellular Component: cytoplasm (GO:0005737);; Biological Process: systemic acquired resistance (GO:0009627);; Biological Process: salicylic acid biosynthetic process (GO:0009697);; Molecular Function: oxidoreductase activity, acting on paired donors, with incorporation or reduction of molecular oxygen, 2-oxoglutarate as one donor, and incorporation of one atom each of oxygen into both donors (GO:0…	--	--	[QR]	Secondary metabolites biosynthesis, transport and catabolism;; General function prediction only	2OG-Fe(II) oxygenase superfamily;; non-haem dioxygenase in morphine synthesis N-terminal	Protein DMR6-LIKE OXYGENASE 1 OS=Arabidopsis thaliana OX=3702 GN=DLO1 PE=1 SV=1	S	Function unknown	2-oxoglutarate (2OG) and Fe(II)-dependent oxygenase superfamily protein [Arabidopsis thaliana]	cellular component: cell (GO:0005623);; cellular component: cell part (GO:0044464);; biological process: immune system process (GO:0002376);; biological process: response to stimulus (GO:0050896);; biological process: multi-organism process (GO:0051704);; biological process: metabolic process (GO:0008152);; biological process: cellular process (GO:0009987);; biological process: single-organism pr…
AT4G10270	AT4G10270	13.2268	181	4.31191	49	4.81501e-06	-1.60103	down	--	--	--	--	--	--	--	Wound-induced protein	--	S	Function unknown	Wound-responsive family protein [Arabidopsis thaliana]	--
AT1G23170	AT1G23170	5.63849	818	1.85188	222	6.43239e-10	-1.59917	down	--	--	Cellular Component: nucleus (GO:0005634);; Cellular Component: vacuolar membrane (GO:0005774);; Cellular Component: plasmodesma (GO:0009506);;	--	--	[S]	Function unknown	TMEM214, C-terminal, caspase 4 activator	--	S	Function unknown	transmembrane protein (Protein of unknown function DUF2359, transmembrane) [Arabidopsis thaliana]	cellular component: cell (GO:0005623);; cellular component: organelle (GO:0043226);; cellular component: cell part (GO:0044464);; cellular component: membrane (GO:0016020);; cellular component: organelle part (GO:0044422);; cellular component: cell junction (GO:0030054)
AT5G23510	AT5G23510	44.3651	1532	14.7439	416	6.74357e-11	-1.59862	down	--	--	Cellular Component: nucleus (GO:0005634);;	--	--	--	--	--	--	--	--	hypothetical protein AT5G23510 [Arabidopsis thaliana]	cellular component: cell (GO:0005623);; cellular component: organelle (GO:0043226);; cellular component: cell part (GO:0044464)
AT1G30720	AT1G30720	65.0826	3245	21.3375	882	1.12145e-11	-1.59736	down	[C]	Energy production and conversion	Cellular Component: cytoplasm (GO:0005737);; Molecular Function: UDP-N-acetylmuramate dehydrogenase activity (GO:0008762);; Molecular Function: electron carrier activity (GO:0009055);; Molecular Function: flavin adenine dinucleotide binding (GO:0050660);; Biological Process: oxidation-reduction process (GO:0055114);;	--	--	--	--	FAD binding domain;; Berberine and berberine like	Berberine bridge enzyme-like 10 OS=Arabidopsis thaliana OX=3702 GN=At1g30720 PE=2 SV=1	C	Energy production and conversion	FAD-binding Berberine family protein [Arabidopsis thaliana]	cellular component: cell (GO:0005623);; cellular component: cell part (GO:0044464);; biological process: metabolic process (GO:0008152);; biological process: single-organism process (GO:0044699);; molecular function: catalytic activity (GO:0003824);; molecular function: electron carrier activity (GO:0009055);; molecular function: binding (GO:0005488)
AT5G62430	CDF1	7.78951	279	2.55272	76	2.65679e-07	-1.59288	down	--	--	Molecular Function: DNA binding (GO:0003677);; Molecular Function: transcription factor activity, sequence-specific DNA binding (GO:0003700);; Molecular Function: protein binding (GO:0005515);; Cellular Component: nucleus (GO:0005634);; Cellular Component: mitochondrion (GO:0005739);; Biological Process: cell death (GO:0008219);; Molecular Function: zinc ion binding (GO:0008270);; Biological Proc…	K16222|0|ath:AT5G62430|K16222 Dof zinc finger protein DOF5.5 | (RefSeq) CDF1; cycling DOF factor 1	Circadian rhythm - plant (ko04712)	--	--	Dof domain, zinc finger	Cyclic dof factor 1 OS=Arabidopsis thaliana OX=3702 GN=CDF1 PE=1 SV=2	K	Transcription	cycling DOF factor 1 [Arabidopsis thaliana]	molecular function: binding (GO:0005488);; biological process: biological regulation (GO:0065007);; molecular function: nucleic acid binding transcription factor activity (GO:0001071);; cellular component: cell (GO:0005623);; cellular component: organelle (GO:0043226);; cellular component: cell part (GO:0044464);; biological process: cellular process (GO:0009987);; biological process: single-orga…
AT1G01680	ATPUB54	3.56957	99	1.1492	27	0.000284106	-1.58857	down	[D]	Cell cycle control, cell division, chromosome partitioning	Cellular Component: ubiquitin ligase complex (GO:0000151);; Molecular Function: ubiquitin-protein transferase activity (GO:0004842);; Cellular Component: nucleus (GO:0005634);; Biological Process: response to stress (GO:0006950);; Biological Process: protein ubiquitination (GO:0016567);;	--	--	--	--	U-box domain;; Universal stress protein family	U-box domain-containing protein 54 OS=Arabidopsis thaliana OX=3702 GN=PUB54 PE=2 SV=1	O	Posttranslational modification, protein turnover, chaperones	plant U-box 54 [Arabidopsis thaliana]	cellular component: cell (GO:0005623);; cellular component: macromolecular complex (GO:0032991);; cellular component: cell part (GO:0044464);; molecular function: catalytic activity (GO:0003824);; cellular component: organelle (GO:0043226);; biological process: response to stimulus (GO:0050896);; biological process: metabolic process (GO:0008152);; biological process: cellular process (GO:0009987)
AT5G44565	AT5G44565	6.71185	99	2.22618	27	0.000284106	-1.58857	down	--	--	Cellular Component: mitochondrion (GO:0005739);;	--	--	--	--	--	--	--	--	transmembrane protein [Arabidopsis thaliana]	cellular component: cell (GO:0005623);; cellular component: organelle (GO:0043226);; cellular component: cell part (GO:0044464)
AT2G24570	WRKY17	28.6579	1087	9.4377	298	3.01021e-10	-1.58472	down	--	--	--	--	--	--	--	WRKY DNA -binding domain;; Plant zinc cluster domain	Probable WRKY transcription factor 17 OS=Arabidopsis thaliana OX=3702 GN=WRKY17 PE=2 SV=2	K	Transcription	WRKY DNA-binding protein 17 [Arabidopsis thaliana]	--
AT1G16850	AT1G16850	27.9375	598	9.20941	164	4.32668e-09	-1.58391	down	--	--	Cellular Component: extracellular region (GO:0005576);; Cellular Component: endoplasmic reticulum (GO:0005783);; Biological Process: response to salt stress (GO:0009651);;	--	--	--	--	--	--	S	Function unknown	transmembrane protein [Arabidopsis thaliana]	cellular component: extracellular region (GO:0005576);; cellular component: cell (GO:0005623);; cellular component: organelle (GO:0043226);; cellular component: cell part (GO:0044464);; biological process: response to stimulus (GO:0050896)
AT4G02330	ATPMEPCRB	166.523	9045	55.1831	2484	7.26308e-12	-1.58253	down	[GI]	Carbohydrate transport and metabolism;; Lipid transport and metabolism	Molecular Function: enzyme inhibitor activity (GO:0004857);; Cellular Component: extracellular region (GO:0005576);; Biological Process: response to cold (GO:0009409);; Cellular Component: plant-type cell wall (GO:0009505);; Biological Process: response to brassinosteroid (GO:0009741);; Biological Process: proline transport (GO:0015824);; Molecular Function: pectinesterase activity (GO:0030599);;…	K01051|0|ath:AT4G02330|K01051 pectinesterase [EC:3.1.1.11] | (RefSeq) ATPMEPCRB; Plant invertase/pectin methylesterase inhibitor superfamily	Pentose and glucuronate interconversions (ko00040);; Starch and sucrose metabolism (ko00500)	--	--	Pectinesterase;; Plant invertase/pectin methylesterase inhibitor	Probable pectinesterase/pectinesterase inhibitor 41 OS=Arabidopsis thaliana OX=3702 GN=PME41 PE=2 SV=2	G	Carbohydrate transport and metabolism	Plant invertase/pectin methylesterase inhibitor superfamily [Arabidopsis thaliana]	biological process: biological regulation (GO:0065007);; molecular function: molecular function regulator (GO:0098772);; cellular component: extracellular region (GO:0005576);; biological process: response to stimulus (GO:0050896);; cellular component: cell (GO:0005623);; cellular component: cell part (GO:0044464);; biological process: single-organism process (GO:0044699);; biological process: lo…
AT3G54150	AT3G54150	78.4059	2701	26.0125	743	3.0556e-11	-1.58003	down	[H]	Coenzyme transport and metabolism	Cellular Component: cytosol (GO:0005829);; Molecular Function: methyltransferase activity (GO:0008168);; Biological Process: response to salt stress (GO:0009651);; Biological Process: response to ethylene (GO:0009723);; Biological Process: abscisic acid-activated signaling pathway (GO:0009738);; Biological Process: methylation (GO:0032259);; Biological Process: intracellular signal transduction (…	--	--	[R]	General function prediction only	Methyltransferase domain;; Methyltransferase domain;; Methyltransferase domain;; Methyltransferase domain	--	S	Function unknown	S-adenosyl-L-methionine-dependent methyltransferases superfamily protein [Arabidopsis thaliana]	cellular component: cell (GO:0005623);; cellular component: cell part (GO:0044464);; molecular function: catalytic activity (GO:0003824);; biological process: response to stimulus (GO:0050896);; biological process: cellular process (GO:0009987);; biological process: signaling (GO:0023052);; biological process: single-organism process (GO:0044699);; biological process: biological regulation (GO:00…
AT5G51490	PME59	1.02478	51	0.317195	14	0.00780333	-1.57549	down	[GI]	Carbohydrate transport and metabolism;; Lipid transport and metabolism	Molecular Function: enzyme inhibitor activity (GO:0004857);; Cellular Component: extracellular region (GO:0005576);; Cellular Component: plant-type cell wall (GO:0009505);; Biological Process: plant-type cell wall biogenesis (GO:0009832);; Biological Process: glucuronoxylan metabolic process (GO:0010413);; Molecular Function: pectinesterase activity (GO:0030599);; Biological Process: cell wall mo…	K01051|0|ath:AT5G51490|K01051 pectinesterase [EC:3.1.1.11] | (RefSeq) Plant invertase/pectin methylesterase inhibitor superfamily	Pentose and glucuronate interconversions (ko00040);; Starch and sucrose metabolism (ko00500)	--	--	Pectinesterase;; Plant invertase/pectin methylesterase inhibitor	Probable pectinesterase/pectinesterase inhibitor 59 OS=Arabidopsis thaliana OX=3702 GN=PME59 PE=2 SV=1	G	Carbohydrate transport and metabolism	Plant invertase/pectin methylesterase inhibitor superfamily [Arabidopsis thaliana]	biological process: biological regulation (GO:0065007);; molecular function: molecular function regulator (GO:0098772);; cellular component: extracellular region (GO:0005576);; cellular component: cell (GO:0005623);; cellular component: cell part (GO:0044464);; biological process: cellular process (GO:0009987);; biological process: cellular component organization or biogenesis (GO:0071840);; biol…
AT3G13433	AT3G13433	12.9568	152	4.31323	42	1.87373e-05	-1.57116	down	--	--	--	--	--	--	--	--	--	--	--	transmembrane protein [Arabidopsis thaliana]	--
AT4G23210	CRK13	12.1886	765	3.98282	212	1.83531e-09	-1.56901	down	[NW]	Cell motility;; Extracellular structures	Biological Process: response to molecule of bacterial origin (GO:0002237);; Biological Process: respiratory burst involved in defense response (GO:0002679);; Molecular Function: protein serine/threonine kinase activity (GO:0004674);; Molecular Function: protein tyrosine kinase activity (GO:0004713);; Molecular Function: ATP binding (GO:0005524);; Cellular Component: extracellular region (GO:00055…	--	--	--	--	Protein tyrosine kinase;; Protein kinase domain;; Salt stress response/antifungal	Cysteine-rich receptor-like protein kinase 13 OS=Arabidopsis thaliana OX=3702 GN=CRK13 PE=2 SV=1	T	Signal transduction mechanisms	cysteine-rich RLK (RECEPTOR-like protein kinase) 13 [Arabidopsis thaliana]	biological process: response to stimulus (GO:0050896);; biological process: immune system process (GO:0002376);; biological process: metabolic process (GO:0008152);; biological process: single-organism process (GO:0044699);; biological process: cellular process (GO:0009987);; molecular function: catalytic activity (GO:0003824);; molecular function: binding (GO:0005488);; cellular component: extra…
AT1G51890	AT1G51890	6.22316	498	1.96151	138	1.49352e-08	-1.56882	down	--		Cellular Component: extracellular region (GO:0005576);; Biological Process: protein targeting to membrane (GO:0006612);; Biological Process: salicylic acid mediated signaling pathway (GO:0009863);; Biological Process: regulation of plant-type hypersensitive response (GO:0010363);; Molecular Function: kinase activity (GO:0016301);; Biological Process: defense response to bacterium (GO:0042742);; B…	--	--	--	--	Carbohydrate-binding protein of the ER;; Protein kinase domain;; Protein tyrosine kinase;; Leucine Rich repeats (2 copies);; Leucine rich repeat	Probable LRR receptor-like protein kinase At1g51890 OS=Arabidopsis thaliana OX=3702 GN=At1g51890 PE=2 SV=2	T	Signal transduction mechanisms	Leucine-rich repeat protein kinase family protein [Arabidopsis thaliana]	cellular component: extracellular region (GO:0005576);; biological process: localization (GO:0051179);; biological process: cellular process (GO:0009987);; biological process: signaling (GO:0023052);; biological process: single-organism process (GO:0044699);; biological process: response to stimulus (GO:0050896);; biological process: biological regulation (GO:0065007);; molecular function: cataly…
AT5G41680	AT5G41680	1.86183	83	0.595562	23	0.000811788	-1.56492	down	[T]	Signal transduction mechanisms	Molecular Function: protein serine/threonine kinase activity (GO:0004674);; Molecular Function: protein tyrosine kinase activity (GO:0004713);; Molecular Function: ATP binding (GO:0005524);; Cellular Component: mitochondrion (GO:0005739);; Biological Process: protein phosphorylation (GO:0006468);; Biological Process: transmembrane receptor protein tyrosine kinase signaling pathway (GO:0007169);; …	--	--	[T]	Signal transduction mechanisms	Protein tyrosine kinase;; Protein kinase domain	Probably inactive receptor-like protein kinase At5g41680 OS=Arabidopsis thaliana OX=3702 GN=At5g41680 PE=2 SV=1	T	Signal transduction mechanisms	Protein kinase superfamily protein [Arabidopsis thaliana]	biological process: metabolic process (GO:0008152);; biological process: cellular process (GO:0009987);; molecular function: catalytic activity (GO:0003824);; molecular function: binding (GO:0005488);; cellular component: cell (GO:0005623);; cellular component: organelle (GO:0043226);; cellular component: cell part (GO:0044464);; biological process: signaling (GO:0023052);; biological process: si…
AT2G37040	PAL1	85.5202	6195	28.713	1724	1.68878e-11	-1.5634	down	[E]	Amino acid transport and metabolism	Cellular Component: cytoplasm (GO:0005737);; Biological Process: L-phenylalanine catabolic process (GO:0006559);; Biological Process: polyamine catabolic process (GO:0006598);; Biological Process: defense response (GO:0006952);; Biological Process: response to oxidative stress (GO:0006979);; Biological Process: pollen development (GO:0009555);; Biological Process: response to wounding (GO:0009611…	K10775|0|ath:AT2G37040|K10775 phenylalanine ammonia-lyase [EC:4.3.1.24] | (RefSeq) PAL1; PHE ammonia lyase 1	Phenylalanine metabolism (ko00360);; Phenylpropanoid biosynthesis (ko00940)	[Q]	Secondary metabolites biosynthesis, transport and catabolism	Aromatic amino acid lyase	Phenylalanine ammonia-lyase 1 OS=Arabidopsis thaliana OX=3702 GN=PAL1 PE=1 SV=3	E	Amino acid transport and metabolism	PHE ammonia lyase 1 [Arabidopsis thaliana]	cellular component: cell (GO:0005623);; cellular component: cell part (GO:0044464);; biological process: metabolic process (GO:0008152);; biological process: cellular process (GO:0009987);; biological process: single-organism process (GO:0044699);; biological process: response to stimulus (GO:0050896);; biological process: multicellular organismal process (GO:0032501);; biological process: develo…
AT2G23690	AT2G23690	10.3872	266	3.48115	74	6.55332e-07	-1.5625	down	--	--	--	--	--	--	--	Domain of unknown function (DUF4228)	--	S	Function unknown	HTH-type transcriptional regulator [Arabidopsis thaliana]	--
AT1G12950	RSH2	28.9404	1512	9.70568	421	1.84483e-10	-1.56243	down	[V]	Defense mechanisms	Cellular Component: vacuolar membrane (GO:0005774);; Cellular Component: plasma membrane (GO:0005886);; Biological Process: drug transmembrane transport (GO:0006855);; Molecular Function: GTP diphosphokinase activity (GO:0008728);; Biological Process: response to water deprivation (GO:0009414);; Cellular Component: chloroplast (GO:0009507);; Biological Process: response to wounding (GO:0009611);;…	K03327|0|ath:AT1G12950|K03327 multidrug resistance protein, MATE family | (RefSeq) RSH2; root hair specific 2	--	[R]	General function prediction only	MatE	Protein DETOXIFICATION 31 OS=Arabidopsis thaliana OX=3702 GN=DTX31 PE=2 SV=1	V	Defense mechanisms	root hair specific 2 [Arabidopsis thaliana]	cellular component: cell (GO:0005623);; cellular component: membrane (GO:0016020);; cellular component: organelle (GO:0043226);; cellular component: organelle part (GO:0044422);; cellular component: cell part (GO:0044464);; biological process: single-organism process (GO:0044699);; biological process: response to stimulus (GO:0050896);; biological process: localization (GO:0051179);; molecular fu…
AT2G16005	AT2G16005	65.9842	1402	22.2364	392	2.62975e-10	-1.55641	down	--	--	Cellular Component: cell wall (GO:0005618);; Cellular Component: vacuole (GO:0005773);; Cellular Component: chloroplast (GO:0009507);;	--	--	[R]	General function prediction only	ML domain	MD-2-related lipid-recognition protein ROSY1 OS=Arabidopsis thaliana OX=3702 GN=ROSY1 PE=1 SV=1	U	Intracellular trafficking, secretion, and vesicular transport	MD-2-related lipid recognition domain-containing protein [Arabidopsis thaliana]	cellular component: cell (GO:0005623);; cellular component: cell part (GO:0044464);; cellular component: organelle (GO:0043226)
AT4G31020	AT4G31020	2.07753	86	0.683384	24	0.000649041	-1.55496	down	[T]	Signal transduction mechanisms	Cellular Component: extracellular region (GO:0005576);; Biological Process: xylem development (GO:0010089);; Molecular Function: hydrolase activity (GO:0016787);; Biological Process: cell wall macromolecule metabolic process (GO:0044036);;	--	--	[R]	General function prediction only	Serine aminopeptidase, S33;; alpha/beta hydrolase fold	--	S	Function unknown	alpha/beta-Hydrolases superfamily protein [Arabidopsis thaliana]	cellular component: extracellular region (GO:0005576);; biological process: developmental process (GO:0032502);; molecular function: catalytic activity (GO:0003824);; biological process: metabolic process (GO:0008152);; biological process: cellular process (GO:0009987)
AT4G34400	AT4G34400	2.503	107	0.846347	30	0.000235368	-1.54913	down	--	--	Molecular Function: DNA binding (GO:0003677);; Molecular Function: transcription factor activity, sequence-specific DNA binding (GO:0003700);; Cellular Component: nucleus (GO:0005634);; Biological Process: regulation of transcription, DNA-templated (GO:0006355);;	--	--	--	--	B3 DNA binding domain	B3 domain-containing protein At4g34400 OS=Arabidopsis thaliana OX=3702 GN=At4g34400 PE=2 SV=2	K	Transcription	AP2/B3-like transcriptional factor family protein [Arabidopsis thaliana]	molecular function: binding (GO:0005488);; biological process: biological regulation (GO:0065007);; molecular function: nucleic acid binding transcription factor activity (GO:0001071);; cellular component: cell (GO:0005623);; cellular component: organelle (GO:0043226);; cellular component: cell part (GO:0044464)
AT1G79310	AtMC7	8.6848	351	2.95611	99	1.85052e-07	-1.54301	down	[R]	General function prediction only	Molecular Function: cysteine-type endopeptidase activity (GO:0004197);; Cellular Component: extracellular region (GO:0005576);; Cellular Component: cytosol (GO:0005829);; Cellular Component: plasma membrane (GO:0005886);; Biological Process: proteolysis (GO:0006508);; Biological Process: calcium ion transport (GO:0006816);; Biological Process: Golgi organization (GO:0007030);; Biological Process:…	--	--	[DO]	Cell cycle control, cell division, chromosome partitioning;; Posttranslational modification, protein turnover, chaperones	Caspase domain	Metacaspase-7 OS=Arabidopsis thaliana OX=3702 GN=AMC7 PE=1 SV=1	O	Posttranslational modification, protein turnover, chaperones	metacaspase 7 [Arabidopsis thaliana]	biological process: metabolic process (GO:0008152);; molecular function: catalytic activity (GO:0003824);; cellular component: extracellular region (GO:0005576);; cellular component: cell (GO:0005623);; cellular component: cell part (GO:0044464);; cellular component: membrane (GO:0016020);; biological process: localization (GO:0051179);; biological process: cellular process (GO:0009987);; biologi…
AT1G13245	RTFL17	29.0213	482	9.88995	136	3.09173e-08	-1.54276	down	--	--	Cellular Component: mitochondrion (GO:0005739);; Biological Process: shoot system development (GO:0048367);;	--	--	--	--	--	--	S	Function unknown	hypothetical protein ARALYDRAFT_888682 [Arabidopsis lyrata subsp. lyrata]	cellular component: cell (GO:0005623);; cellular component: organelle (GO:0043226);; cellular component: cell part (GO:0044464);; biological process: multicellular organismal process (GO:0032501);; biological process: developmental process (GO:0032502);; biological process: single-organism process (GO:0044699)
AT1G66440	AT1G66440	1.1359	71	0.3783	20	0.0025144	-1.54061	down	--	--	Cellular Component: nucleus (GO:0005634);; Biological Process: cytokinin biosynthetic process (GO:0009691);;	--	--	--	--	Reoviral Sigma1/Sigma2 family	--	--	--	Cysteine/Histidine-rich C1 domain family protein [Arabidopsis thaliana]	cellular component: cell (GO:0005623);; cellular component: organelle (GO:0043226);; cellular component: cell part (GO:0044464);; biological process: metabolic process (GO:0008152);; biological process: cellular process (GO:0009987);; biological process: biological regulation (GO:0065007)
AT3G10120	AT3G10120	17.6019	414	5.96639	117	7.76814e-08	-1.54033	down	--	--	Cellular Component: nucleus (GO:0005634);;	--	--	--	--	Domain of unknown function (DUF4228)	--	S	Function unknown	hypothetical protein AT3G10120 [Arabidopsis thaliana]	cellular component: cell (GO:0005623);; cellular component: organelle (GO:0043226);; cellular component: cell part (GO:0044464)
AT1G08050	AT1G08050	19.2544	1265	6.58084	359	6.75875e-10	-1.53491	down	[R]	General function prediction only	Biological Process: MAPK cascade (GO:0000165);; Molecular Function: ubiquitin-protein transferase activity (GO:0004842);; Cellular Component: extracellular region (GO:0005576);; Cellular Component: plasma membrane (GO:0005886);; Biological Process: N-terminal protein myristoylation (GO:0006499);; Biological Process: protein targeting to membrane (GO:0006612);; Molecular Function: zinc ion binding…	--	--	--	--	von Willebrand factor type A domain;; von Willebrand factor type A domain;; VWA / Hh protein intein-like;; von Willebrand factor type A domain;; RING-like zinc finger;; Ring finger domain;; RING-H2 zinc finger domain;; VWA domain containing CoxE-like protein;; Zinc finger, C3HC4 type (RING finger);; Zinc finger, C3HC4 type (RING finger)	E3 ubiquitin-protein ligase WAV3 OS=Arabidopsis thaliana OX=3702 GN=WAV3 PE=1 SV=1	S	Function unknown	Zinc finger (C3HC4-type RING finger) family protein [Arabidopsis thaliana]	biological process: metabolic process (GO:0008152);; biological process: cellular process (GO:0009987);; biological process: signaling (GO:0023052);; biological process: single-organism process (GO:0044699);; biological process: response to stimulus (GO:0050896);; biological process: biological regulation (GO:0065007);; molecular function: catalytic activity (GO:0003824);; cellular component: ext…
AT1G27110	AT1G27110	2.61402	127	0.842248	36	0.000116193	-1.53392	down	[R]	General function prediction only	Cellular Component: nucleus (GO:0005634);;	--	--	[S]	Function unknown	Tetratricopeptide repeat;; Tetratricopeptide repeat	--	S	Function unknown	Tetratricopeptide repeat (TPR)-like superfamily protein [Arabidopsis thaliana]	cellular component: cell (GO:0005623);; cellular component: organelle (GO:0043226);; cellular component: cell part (GO:0044464)
AT5G52600	AtMYB82	3.66723	74	1.25684	21	0.00198691	-1.5302	down	--	--	Molecular Function: DNA binding (GO:0003677);; Molecular Function: chromatin binding (GO:0003682);; Molecular Function: transcription factor activity, sequence-specific DNA binding (GO:0003700);; Cellular Component: nucleus (GO:0005634);; Biological Process: regulation of transcription, DNA-templated (GO:0006355);;	K09422|3.33424e-142|ath:AT5G52600|K09422 myb proto-oncogene protein, plant | (RefSeq) MYB82; myb domain protein 82	--	[K]	Transcription	Myb-like DNA-binding domain;; Myb-like DNA-binding domain	Transcription factor MYB82 OS=Arabidopsis thaliana OX=3702 GN=MYB82 PE=1 SV=1	K	Transcription	myb domain protein 82 [Arabidopsis thaliana]	molecular function: binding (GO:0005488);; biological process: biological regulation (GO:0065007);; molecular function: nucleic acid binding transcription factor activity (GO:0001071);; cellular component: cell (GO:0005623);; cellular component: organelle (GO:0043226);; cellular component: cell part (GO:0044464)
AT4G23160	CRK8	0.727136	81	0.246252	23	0.00124683	-1.52979	down	[NW]	Cell motility;; Extracellular structures	Molecular Function: protein serine/threonine kinase activity (GO:0004674);; Molecular Function: protein tyrosine kinase activity (GO:0004713);; Molecular Function: protein binding (GO:0005515);; Molecular Function: ATP binding (GO:0005524);; Cellular Component: extracellular region (GO:0005576);; Cellular Component: plasma membrane (GO:0005886);; Biological Process: protein phosphorylation (GO:00…	--	--	[R]	General function prediction only	Reverse transcriptase (RNA-dependent DNA polymerase);; Protein kinase domain;; Protein tyrosine kinase;; Salt stress response/antifungal	Cysteine-rich receptor-like protein kinase 8 OS=Arabidopsis thaliana OX=3702 GN=CRK8 PE=3 SV=2	T	Signal transduction mechanisms	putative protein [Arabidopsis thaliana]	biological process: metabolic process (GO:0008152);; biological process: cellular process (GO:0009987);; molecular function: catalytic activity (GO:0003824);; molecular function: binding (GO:0005488);; cellular component: extracellular region (GO:0005576);; cellular component: cell (GO:0005623);; cellular component: membrane (GO:0016020);; cellular component: cell part (GO:0044464);; biological p…
AT1G49200	ATL75	3.23625	88	1.07453	25	0.000646459	-1.52945	down	--	--	Molecular Function: ubiquitin-protein transferase activity (GO:0004842);; Molecular Function: zinc ion binding (GO:0008270);; Biological Process: protein ubiquitination (GO:0016567);;	K19040|9.58468e-166|ath:AT1G49200|K19040 E3 ubiquitin-protein ligase ATL10/75/76/77/78 [EC:2.3.2.27] | (RefSeq) RING/U-box superfamily protein	--	[O]	Posttranslational modification, protein turnover, chaperones	Ring finger domain;; RING-like zinc finger;; Zinc finger, C3HC4 type (RING finger);; Zinc finger, C3HC4 type (RING finger);; Anaphase-promoting complex subunit 11 RING-H2 finger	RING-H2 finger protein ATL75 OS=Arabidopsis thaliana OX=3702 GN=ATL75 PE=2 SV=1	O	Posttranslational modification, protein turnover, chaperones	RING/U-box superfamily protein [Arabidopsis thaliana]	molecular function: catalytic activity (GO:0003824);; molecular function: binding (GO:0005488);; biological process: metabolic process (GO:0008152);; biological process: cellular process (GO:0009987)
AT1G61840	AT1G61840	4.30866	302	1.46745	86	5.2258e-07	-1.52902	down	--	--	Cellular Component: nucleus (GO:0005634);;	--	--	--	--	C1 domain;; Phorbol esters/diacylglycerol binding domain (C1 domain)	--	S	Function unknown	Cysteine/Histidine-rich C1 domain family protein [Arabidopsis thaliana]	cellular component: cell (GO:0005623);; cellular component: organelle (GO:0043226);; cellular component: cell part (GO:0044464)
AT1G22030	AT1G22030	3.43721	130	1.17141	37	9.81056e-05	-1.52816	down	--	--	--	--	--	--	--	Protein BYPASS1-related	--	S	Function unknown	BPS1-like protein [Arabidopsis thaliana]	--
AT2G28780	AT2G28780	2.31421	172	0.783587	49	1.6546e-05	-1.52751	down	--	--	--	--	--	--	--	Fusaric acid resistance protein-like;; Fusaric acid resistance protein family	--	S	Function unknown	P-hydroxybenzoic acid efflux pump subunit [Arabidopsis thaliana]	--
AT1G19250	FMO1	4.41751	221	1.50174	63	3.88267e-06	-1.52706	down	[P]	Inorganic ion transport and metabolism	Molecular Function: N,N-dimethylaniline monooxygenase activity (GO:0004499);; Cellular Component: chloroplast (GO:0009507);; Biological Process: plant-type hypersensitive response (GO:0009626);; Biological Process: systemic acquired resistance (GO:0009627);; Biological Process: defense response signaling pathway, resistance gene-dependent (GO:0009870);; Biological Process: defense response signal…	K00485|0|ath:AT1G19250|K00485 dimethylaniline monooxygenase (N-oxide forming) [EC:1.14.13.8] | (RefSeq) FMO1; flavin-dependent monooxygenase 1	--	[Q]	Secondary metabolites biosynthesis, transport and catabolism	Flavin-binding monooxygenase-like;; Pyridine nucleotide-disulphide oxidoreductase;; L-lysine 6-monooxygenase (NADPH-requiring);; NAD(P)-binding Rossmann-like domain;; Pyridine nucleotide-disulphide oxidoreductase;; FAD-NAD(P)-binding	Probable flavin-containing monooxygenase 1 OS=Arabidopsis thaliana OX=3702 GN=FMO1 PE=2 SV=1	P	Inorganic ion transport and metabolism	flavin-dependent monooxygenase 1 [Arabidopsis thaliana]	biological process: metabolic process (GO:0008152);; biological process: single-organism process (GO:0044699);; molecular function: catalytic activity (GO:0003824);; cellular component: cell (GO:0005623);; cellular component: organelle (GO:0043226);; cellular component: cell part (GO:0044464);; biological process: immune system process (GO:0002376);; biological process: cellular process (GO:00099…
AT4G01140	AT4G01140	6.96796	290	2.38929	83	8.30139e-07	-1.52171	down	--	--	--	--	--	--	--	Protein of unknown function (DUF1191)	--	S	Function unknown	unknown protein [Arabidopsis thaliana]	--
AT4G22530	AT4G22530	9.65083	307	3.34347	88	5.02799e-07	-1.51958	down	[H]	Coenzyme transport and metabolism	Biological Process: respiratory burst involved in defense response (GO:0002679);; Cellular Component: nucleus (GO:0005634);; Cellular Component: cytosol (GO:0005829);; Molecular Function: methyltransferase activity (GO:0008168);; Biological Process: response to chitin (GO:0010200);; Biological Process: endoplasmic reticulum unfolded protein response (GO:0030968);; Biological Process: methylation …	--	--	[R]	General function prediction only	Methyltransferase domain;; Methyltransferase domain	--	S	Function unknown	S-adenosyl-L-methionine-dependent methyltransferases superfamily protein [Arabidopsis thaliana]	biological process: immune system process (GO:0002376);; biological process: metabolic process (GO:0008152);; biological process: single-organism process (GO:0044699);; cellular component: cell (GO:0005623);; cellular component: organelle (GO:0043226);; cellular component: cell part (GO:0044464);; molecular function: catalytic activity (GO:0003824);; biological process: response to stimulus (GO:0…
AT1G04160	XIB	8.17002	815	2.70732	234	4.73592e-09	-1.51796	down	--	--	Molecular Function: motor activity (GO:0003774);; Molecular Function: actin binding (GO:0003779);; Molecular Function: ATP binding (GO:0005524);; Cellular Component: nucleus (GO:0005634);; Cellular Component: peroxisome (GO:0005777);; Biological Process: trichome morphogenesis (GO:0010090);; Cellular Component: myosin complex (GO:0016459);; Molecular Function: Rab GTPase binding (GO:0017137);; Bi…	--	--	[Z]	Cytoskeleton	Myosin head (motor domain);; IQ calmodulin-binding motif;; DIL domain;; Myosin N-terminal SH3-like domain	Myosin-8 OS=Arabidopsis thaliana OX=3702 GN=XI-B PE=3 SV=1	Z	Cytoskeleton	myosin XI B [Arabidopsis thaliana]	molecular function: catalytic activity (GO:0003824);; molecular function: binding (GO:0005488);; cellular component: cell (GO:0005623);; cellular component: organelle (GO:0043226);; cellular component: cell part (GO:0044464);; biological process: cellular process (GO:0009987);; biological process: developmental process (GO:0032502);; biological process: single-organism process (GO:0044699);; biol…
AT3G18400	anac058	4.58349	125	1.57885	36	0.000165398	-1.51105	down	--	--	Molecular Function: DNA binding (GO:0003677);; Molecular Function: transcription factor activity, sequence-specific DNA binding (GO:0003700);; Cellular Component: nucleus (GO:0005634);; Biological Process: regulation of transcription, DNA-templated (GO:0006355);; Biological Process: multicellular organism development (GO:0007275);; Biological Process: xylem development (GO:0010089);; Biological P…	--	--	--	--	No apical meristem (NAM) protein	NAC domain-containing protein 100 OS=Arabidopsis thaliana OX=3702 GN=NAC100 PE=2 SV=1	S	Function unknown	NAC domain containing protein 58 [Arabidopsis thaliana]	molecular function: binding (GO:0005488);; biological process: biological regulation (GO:0065007);; molecular function: nucleic acid binding transcription factor activity (GO:0001071);; cellular component: cell (GO:0005623);; cellular component: organelle (GO:0043226);; cellular component: cell part (GO:0044464);; biological process: multicellular organismal process (GO:0032501);; biological proc…
AT5G44990	AT5G44990	2.11083	73	0.716606	21	0.00245945	-1.51061	down	[C]	Energy production and conversion	Cellular Component: cytosol (GO:0005829);; Biological Process: response to ethylene (GO:0009723);; Biological Process: response to cadmium ion (GO:0046686);;	--	--	[O]	Posttranslational modification, protein turnover, chaperones	Glutathione S-transferase, N-terminal domain;; Glutathione S-transferase, C-terminal domain;; Glutathione S-transferase, N-terminal domain;; Glutathione S-transferase, C-terminal domain	--	O	Posttranslational modification, protein turnover, chaperones	Glutathione S-transferase family protein [Arabidopsis thaliana]	cellular component: cell (GO:0005623);; cellular component: cell part (GO:0044464);; biological process: response to stimulus (GO:0050896)
AT2G23770	LYK4	11.6826	616	4.05768	178	1.74841e-08	-1.50858	down	[T]	Signal transduction mechanisms	Molecular Function: protein kinase activity (GO:0004672);; Molecular Function: ATP binding (GO:0005524);; Cellular Component: plasma membrane (GO:0005886);; Biological Process: protein phosphorylation (GO:0006468);; Molecular Function: chitin binding (GO:0008061);; Cellular Component: chloroplast (GO:0009507);; Biological Process: cell wall macromolecule catabolic process (GO:0016998);; Biologica…	--	--	--	--	Protein tyrosine kinase;; Protein kinase domain;; LysM domain	LysM domain receptor-like kinase 4 OS=Arabidopsis thaliana OX=3702 GN=LYK4 PE=1 SV=1	T	Signal transduction mechanisms	protein kinase family protein / peptidoglycan-binding LysM domain-containing protein [Arabidopsis thaliana]	biological process: metabolic process (GO:0008152);; biological process: cellular process (GO:0009987);; molecular function: catalytic activity (GO:0003824);; molecular function: binding (GO:0005488);; cellular component: cell (GO:0005623);; cellular component: membrane (GO:0016020);; cellular component: cell part (GO:0044464);; cellular component: organelle (GO:0043226);; biological process: imm…
AT2G04450	ATNUDT6	3.93272	142	2.23764	41	6.08851e-05	-1.50774	down	[V]	Defense mechanisms	Biological Process: MAPK cascade (GO:0000165);; Molecular Function: NAD+ diphosphatase activity (GO:0000210);; Biological Process: respiratory burst involved in defense response (GO:0002679);; Molecular Function: protein binding (GO:0005515);; Cellular Component: nucleus (GO:0005634);; Cellular Component: cytosol (GO:0005829);; Cellular Component: plasma membrane (GO:0005886);; Biological Process…	--	--	[T]	Signal transduction mechanisms	NUDIX domain	Nudix hydrolase 6 OS=Arabidopsis thaliana OX=3702 GN=NUDT6 PE=1 SV=1	S	Function unknown	nudix hydrolase homolog 6 [Arabidopsis thaliana]	biological process: metabolic process (GO:0008152);; biological process: cellular process (GO:0009987);; biological process: signaling (GO:0023052);; biological process: single-organism process (GO:0044699);; biological process: response to stimulus (GO:0050896);; biological process: biological regulation (GO:0065007);; molecular function: catalytic activity (GO:0003824);; biological process: imm…
AT2G39200	MLO12	81.9519	4373	28.5151	1268	1.38863e-10	-1.50411	down	--	--	Biological Process: respiratory burst involved in defense response (GO:0002679);; Molecular Function: calmodulin binding (GO:0005516);; Cellular Component: plasma membrane (GO:0005886);; Biological Process: oligopeptide transport (GO:0006857);; Biological Process: cell death (GO:0008219);; Biological Process: toxin catabolic process (GO:0009407);; Biological Process: defense response to fungus, i…	K08472|0|ath:AT2G39200|K08472 mlo protein | (RefSeq) MLO12; Seven transmembrane MLO family protein	--	--	--	Mlo family	MLO-like protein 12 OS=Arabidopsis thaliana OX=3702 GN=MLO12 PE=2 SV=2	D	Cell cycle control, cell division, chromosome partitioning	Seven transmembrane MLO family protein [Arabidopsis thaliana]	biological process: immune system process (GO:0002376);; biological process: metabolic process (GO:0008152);; biological process: single-organism process (GO:0044699);; molecular function: binding (GO:0005488);; cellular component: cell (GO:0005623);; cellular component: membrane (GO:0016020);; cellular component: cell part (GO:0044464);; biological process: localization (GO:0051179);; biological…
AT5G22355	AT5G22355	2.2072	134	0.766055	39	9.94583e-05	-1.49612	down	--	--	Biological Process: transition metal ion transport (GO:0000041);; Molecular Function: binding (GO:0005488);; Cellular Component: nucleus (GO:0005634);; Cellular Component: cytoplasm (GO:0005737);; Biological Process: response to UV-B (GO:0010224);;	--	--	--	--	C1 domain	--	S	Function unknown	Cysteine/Histidine-rich C1 domain family protein [Arabidopsis thaliana]	biological process: localization (GO:0051179);; molecular function: binding (GO:0005488);; cellular component: cell (GO:0005623);; cellular component: organelle (GO:0043226);; cellular component: cell part (GO:0044464);; biological process: response to stimulus (GO:0050896)
AT5G07010	ATST2A	6.79405	278	2.36661	81	1.55659e-06	-1.49592	down	--	--	Cellular Component: chloroplast (GO:0009507);; Biological Process: response to wounding (GO:0009611);; Biological Process: jasmonic acid biosynthetic process (GO:0009695);; Biological Process: jasmonic acid mediated signaling pathway (GO:0009867);; Molecular Function: hydroxyjasmonate sulfotransferase activity (GO:0080131);;	--	--	[R]	General function prediction only	Sulfotransferase domain;; Sulfotransferase family	Cytosolic sulfotransferase 15 OS=Arabidopsis thaliana OX=3702 GN=SOT15 PE=1 SV=1	S	Function unknown	sulfotransferase 2A [Arabidopsis thaliana]	cellular component: cell (GO:0005623);; cellular component: organelle (GO:0043226);; cellular component: cell part (GO:0044464);; biological process: response to stimulus (GO:0050896);; biological process: metabolic process (GO:0008152);; biological process: cellular process (GO:0009987);; biological process: single-organism process (GO:0044699);; biological process: signaling (GO:0023052);; biol…
AT4G39830	AT4G39830	27.801	1638	9.62147	478	9.63648e-10	-1.49475	down	[DPM]	Cell cycle control, cell division, chromosome partitioning;; Inorganic ion transport and metabolism;; Cell wall/membrane/envelope biogenesis	Molecular Function: copper ion binding (GO:0005507);; Cellular Component: extracellular region (GO:0005576);; Molecular Function: L-ascorbate oxidase activity (GO:0008447);; Biological Process: systemic acquired resistance (GO:0009627);; Biological Process: salicylic acid biosynthetic process (GO:0009697);; Biological Process: sterol biosynthetic process (GO:0016126);; Biological Process: sphingo…	--	--	[Q]	Secondary metabolites biosynthesis, transport and catabolism	Multicopper oxidase;; Multicopper oxidase;; Multicopper oxidase	L-ascorbate oxidase OS=Cucumis sativus OX=3659 PE=1 SV=1	Q	Secondary metabolites biosynthesis, transport and catabolism	Cupredoxin superfamily protein [Arabidopsis thaliana]	molecular function: binding (GO:0005488);; cellular component: extracellular region (GO:0005576);; biological process: metabolic process (GO:0008152);; biological process: single-organism process (GO:0044699);; molecular function: catalytic activity (GO:0003824);; biological process: immune system process (GO:0002376);; biological process: response to stimulus (GO:0050896);; biological process: m…
AT5G02500	HSC70-1	296.574	20400	105.705	5954	9.08604e-11	-1.49474	down	[O]	Posttranslational modification, protein turnover, chaperones	Molecular Function: protease binding (GO:0002020);; Molecular Function: ATP binding (GO:0005524);; Cellular Component: cell wall (GO:0005618);; Cellular Component: nucleolus (GO:0005730);; Cellular Component: vacuolar membrane (GO:0005774);; Cellular Component: Golgi apparatus (GO:0005794);; Cellular Component: plasma membrane (GO:0005886);; Biological Process: gluconeogenesis (GO:0006094);; Biol…	K03283|0|ath:AT5G02500|K03283 heat shock 70kDa protein 1/8 | (RefSeq) HSC70-1; heat shock cognate protein 70-1	Spliceosome (ko03040);; Protein processing in endoplasmic reticulum (ko04141);; Endocytosis (ko04144)	[O]	Posttranslational modification, protein turnover, chaperones	NAD-specific glutamate dehydrogenase	Probable mediator of RNA polymerase II transcription subunit 37e OS=Arabidopsis thaliana OX=3702 GN=MED37E PE=1 SV=3	O	Posttranslational modification, protein turnover, chaperones	heat shock cognate protein 70-1 [Arabidopsis thaliana]	molecular function: binding (GO:0005488);; cellular component: cell (GO:0005623);; cellular component: cell part (GO:0044464);; cellular component: organelle (GO:0043226);; cellular component: organelle part (GO:0044422);; cellular component: membrane (GO:0016020);; biological process: metabolic process (GO:0008152);; biological process: single-organism process (GO:0044699);; biological process: …
AT4G31950	CYP82C3	11.757	555	3.77245	162	3.9074e-08	-1.49397	down	[QV]	Secondary metabolites biosynthesis, transport and catabolism;; Defense mechanisms	--	--	--	[Q]	Secondary metabolites biosynthesis, transport and catabolism	Cytochrome P450	Cytochrome P450 82C3 OS=Arabidopsis thaliana OX=3702 GN=CYP82C3 PE=2 SV=3	Q	Secondary metabolites biosynthesis, transport and catabolism	cytochrome P450, family 82, subfamily C, polypeptide 3 [Arabidopsis thaliana]	--
AT1G74710	EDS16	20.1677	1191	7.10023	349	2.75502e-09	-1.48869	down	[HQ]	Coenzyme transport and metabolism;; Secondary metabolites biosynthesis, transport and catabolism	--	K02552|0|ath:AT1G74710|K02552 menaquinone-specific isochorismate synthase [EC:5.4.4.2] | (RefSeq) EDS16; ADC synthase superfamily protein	Ubiquinone and other terpenoid-quinone biosynthesis (ko00130)	[E]	Amino acid transport and metabolism	chorismate binding enzyme	Isochorismate synthase 1, chloroplastic OS=Arabidopsis thaliana OX=3702 GN=ICS1 PE=1 SV=2	H	Coenzyme transport and metabolism	ADC synthase superfamily protein [Arabidopsis thaliana]	--
AT1G29160	DOF1.5	5.4229	82	1.87172	24	0.00152237	-1.48635	down	--	--	Molecular Function: DNA binding (GO:0003677);; Molecular Function: transcription factor activity, sequence-specific DNA binding (GO:0003700);; Cellular Component: nucleus (GO:0005634);; Biological Process: regulation of transcription, DNA-templated (GO:0006355);; Molecular Function: zinc ion binding (GO:0008270);;	--	--	--	--	Dof domain, zinc finger	Dof zinc finger protein DOF1.5 OS=Arabidopsis thaliana OX=3702 GN=DOF1.5 PE=1 SV=1	K	Transcription	Dof-type zinc finger DNA-binding family protein [Arabidopsis thaliana]	molecular function: binding (GO:0005488);; biological process: biological regulation (GO:0065007);; molecular function: nucleic acid binding transcription factor activity (GO:0001071);; cellular component: cell (GO:0005623);; cellular component: organelle (GO:0043226);; cellular component: cell part (GO:0044464)
AT3G09440	HSP70-3	290.028	18908	102.799	5555	1.20848e-10	-1.48524	down	[O]	Posttranslational modification, protein turnover, chaperones	Molecular Function: protease binding (GO:0002020);; Molecular Function: ATP binding (GO:0005524);; Cellular Component: cell wall (GO:0005618);; Cellular Component: nucleolus (GO:0005730);; Cellular Component: vacuolar membrane (GO:0005774);; Cellular Component: Golgi apparatus (GO:0005794);; Cellular Component: plasma membrane (GO:0005886);; Biological Process: gluconeogenesis (GO:0006094);; Biol…	K03283|0|ath:AT3G09440|K03283 heat shock 70kDa protein 1/8 | (RefSeq) Heat shock protein 70 (Hsp 70) family protein	Spliceosome (ko03040);; Protein processing in endoplasmic reticulum (ko04141);; Endocytosis (ko04144)	[O]	Posttranslational modification, protein turnover, chaperones	NAD-specific glutamate dehydrogenase	Heat shock 70 kDa protein 3 OS=Arabidopsis thaliana OX=3702 GN=HSP70-3 PE=1 SV=1	O	Posttranslational modification, protein turnover, chaperones	Heat shock protein 70 (Hsp 70) family protein [Arabidopsis thaliana]	molecular function: binding (GO:0005488);; cellular component: cell (GO:0005623);; cellular component: cell part (GO:0044464);; cellular component: organelle (GO:0043226);; cellular component: organelle part (GO:0044422);; cellular component: membrane (GO:0016020);; biological process: metabolic process (GO:0008152);; biological process: single-organism process (GO:0044699);; biological process: …
AT5G15840	CO	4.83766	194	1.61752	57	1.47474e-05	-1.48331	down	--	--	Molecular Function: transcription factor activity, sequence-specific DNA binding (GO:0003700);; Cellular Component: nucleus (GO:0005634);; Biological Process: DNA repair (GO:0006281);; Biological Process: regulation of transcription, DNA-templated (GO:0006355);; Biological Process: circadian rhythm (GO:0007623);; Molecular Function: zinc ion binding (GO:0008270);; Biological Process: response to …	K12135|0|ath:AT5G15840|K12135 zinc finger protein CONSTANS | (RefSeq) CO; B-box type zinc finger protein with CCT domain-containing protein	Circadian rhythm - plant (ko04712)	[K]	Transcription	CCT motif;; B-box zinc finger	Zinc finger protein CONSTANS OS=Arabidopsis thaliana OX=3702 GN=CO PE=1 SV=1	K	Transcription	B-box type zinc finger protein with CCT domain-containing protein [Arabidopsis thaliana]	biological process: biological regulation (GO:0065007);; molecular function: nucleic acid binding transcription factor activity (GO:0001071);; cellular component: cell (GO:0005623);; cellular component: organelle (GO:0043226);; cellular component: cell part (GO:0044464);; biological process: metabolic process (GO:0008152);; biological process: cellular process (GO:0009987);; biological process: r…
AT5G02350	AT5G02350	2.24784	126	0.781576	37	0.000197789	-1.48312	down	--	--	Cellular Component: nucleus (GO:0005634);; Biological Process: response to cold (GO:0009409);;	--	--	--	--	C1 domain	--	--	--	Cysteine/Histidine-rich C1 domain family protein [Arabidopsis thaliana]	cellular component: cell (GO:0005623);; cellular component: organelle (GO:0043226);; cellular component: cell part (GO:0044464);; biological process: response to stimulus (GO:0050896)
AT3G46600	AT3G46600	47.698	2741	17.3915	807	5.30384e-10	-1.48205	down	--	--	Biological Process: respiratory burst involved in defense response (GO:0002679);; Molecular Function: transcription factor activity, sequence-specific DNA binding (GO:0003700);; Cellular Component: nucleus (GO:0005634);; Biological Process: regulation of transcription, DNA-templated (GO:0006355);; Biological Process: response to chitin (GO:0010200);; Molecular Function: oxidoreductase activity, a…	--	--	--	--	GRAS domain family	Scarecrow-like protein 30 OS=Arabidopsis thaliana OX=3702 GN=SCL30 PE=1 SV=1	K	Transcription	GRAS family transcription factor [Arabidopsis thaliana]	biological process: immune system process (GO:0002376);; biological process: metabolic process (GO:0008152);; biological process: single-organism process (GO:0044699);; biological process: biological regulation (GO:0065007);; molecular function: nucleic acid binding transcription factor activity (GO:0001071);; cellular component: cell (GO:0005623);; cellular component: organelle (GO:0043226);; ce…
AT2G27660	AT2G27660	29.2525	1938	10.4139	572	1.0815e-09	-1.47842	down	--	--	Biological Process: respiratory burst involved in defense response (GO:0002679);; Biological Process: response to nitrate (GO:0010167);; Biological Process: response to chitin (GO:0010200);; Biological Process: nitrate transport (GO:0015706);; Biological Process: proline transport (GO:0015824);;	--	--	--	--	C1 domain	Probable nucleoredoxin 1 OS=Arabidopsis thaliana OX=3702 GN=At1g60420 PE=1 SV=1	S	Function unknown	Cysteine/Histidine-rich C1 domain family protein [Arabidopsis thaliana]	biological process: immune system process (GO:0002376);; biological process: metabolic process (GO:0008152);; biological process: single-organism process (GO:0044699);; biological process: response to stimulus (GO:0050896);; biological process: localization (GO:0051179)
AT2G44380	AT2G44380	11.5902	322	4.09872	95	8.14703e-07	-1.47808	down	--	--	Biological Process: transition metal ion transport (GO:0000041);; Cellular Component: nucleus (GO:0005634);; Biological Process: response to nitrate (GO:0010167);; Biological Process: nitrate transport (GO:0015706);; Biological Process: lateral root development (GO:0048527);; Biological Process: developmental growth (GO:0048589);; Biological Process: root hair cell differentiation (GO:0048765);;	--	--	--	--	C1 domain;; Phorbol esters/diacylglycerol binding domain (C1 domain)	Probable nucleoredoxin 1 OS=Arabidopsis thaliana OX=3702 GN=At1g60420 PE=1 SV=1	S	Function unknown	Cysteine/Histidine-rich C1 domain family protein [Arabidopsis thaliana]	biological process: localization (GO:0051179);; cellular component: cell (GO:0005623);; cellular component: organelle (GO:0043226);; cellular component: cell part (GO:0044464);; biological process: response to stimulus (GO:0050896);; biological process: multicellular organismal process (GO:0032501);; biological process: developmental process (GO:0032502);; biological process: single-organism proc…
AT5G40090	AT5G40090	2.69303	122	0.962111	36	0.000237565	-1.47604	down	--	--	Biological Process: MAPK cascade (GO:0000165);; Molecular Function: ATP binding (GO:0005524);; Biological Process: response to cold (GO:0009409);; Cellular Component: chloroplast (GO:0009507);; Biological Process: salicylic acid biosynthetic process (GO:0009697);; Biological Process: systemic acquired resistance, salicylic acid mediated signaling pathway (GO:0009862);; Biological Process: regulat…	--	--	--	--	NB-ARC domain;; TIR domain	Disease resistance protein CHL1 OS=Arabidopsis thaliana OX=3702 GN=CHL1 PE=2 SV=1	--	--	Disease resistance protein (TIR-NBS class) [Arabidopsis thaliana]	biological process: metabolic process (GO:0008152);; biological process: cellular process (GO:0009987);; biological process: signaling (GO:0023052);; biological process: single-organism process (GO:0044699);; biological process: response to stimulus (GO:0050896);; biological process: biological regulation (GO:0065007);; molecular function: binding (GO:0005488);; cellular component: cell (GO:00056…
AT1G76690	OPR2	50.1865	1960	17.9781	580	1.18753e-09	-1.47467	down	[C]	Energy production and conversion	Cellular Component: cytosol (GO:0005829);; Biological Process: response to wounding (GO:0009611);; Biological Process: jasmonic acid biosynthetic process (GO:0009695);; Biological Process: response to salicylic acid (GO:0009751);; Biological Process: leaf senescence (GO:0010150);; Molecular Function: FMN binding (GO:0010181);; Molecular Function: 12-oxophytodienoate reductase activity (GO:0016629…	K05894|0|ath:AT1G76690|K05894 12-oxophytodienoic acid reductase [EC:1.3.1.42] | (RefSeq) OPR2; 12-oxophytodienoate reductase 2	alpha-Linolenic acid metabolism (ko00592)	[CR]	Energy production and conversion;; General function prediction only	NADH:flavin oxidoreductase / NADH oxidase family	12-oxophytodienoate reductase 2 OS=Arabidopsis thaliana OX=3702 GN=OPR2 PE=1 SV=2	C	Energy production and conversion	12-oxophytodienoate reductase 2 [Arabidopsis thaliana]	cellular component: cell (GO:0005623);; cellular component: cell part (GO:0044464);; biological process: response to stimulus (GO:0050896);; biological process: metabolic process (GO:0008152);; biological process: cellular process (GO:0009987);; biological process: single-organism process (GO:0044699);; biological process: multicellular organismal process (GO:0032501);; biological process: develo…
AT4G34380	AT4G34380	2.60667	159	0.921108	47	5.62408e-05	-1.4742	down	[CO]	Energy production and conversion;; Posttranslational modification, protein turnover, chaperones	Molecular Function: nucleotide binding (GO:0000166);; Cellular Component: nucleus (GO:0005634);; Cellular Component: heterotrimeric G-protein complex (GO:0005834);;	--	--	[R]	General function prediction only	WD domain, G-beta repeat;; PQQ-like domain	Protein JINGUBANG OS=Arabidopsis thaliana OX=3702 GN=JGB PE=1 SV=1	S	Function unknown	Transducin/WD40 repeat-like superfamily protein [Arabidopsis thaliana]	molecular function: binding (GO:0005488);; cellular component: cell (GO:0005623);; cellular component: organelle (GO:0043226);; cellular component: cell part (GO:0044464);; cellular component: membrane (GO:0016020);; cellular component: macromolecular complex (GO:0032991);; cellular component: membrane part (GO:0044425)
AT1G04700	AT1G04700	0.876953	98	0.310366	29	0.000759487	-1.47127	down	--		Molecular Function: protein serine/threonine kinase activity (GO:0004674);; Molecular Function: protein serine/threonine/tyrosine kinase activity (GO:0004712);; Molecular Function: protein tyrosine kinase activity (GO:0004713);; Molecular Function: ATP binding (GO:0005524);; Cellular Component: cytosol (GO:0005829);; Cellular Component: plasma membrane (GO:0005886);; Biological Process: protein p…	--	--	--	--	Protein tyrosine kinase;; Protein kinase domain;; PB1 domain	Serine/threonine-protein kinase EDR1 OS=Arabidopsis thaliana OX=3702 GN=EDR1 PE=1 SV=1	T	Signal transduction mechanisms	PB1 domain-containing protein tyrosine kinase [Arabidopsis thaliana]	biological process: metabolic process (GO:0008152);; biological process: cellular process (GO:0009987);; molecular function: catalytic activity (GO:0003824);; molecular function: binding (GO:0005488);; cellular component: cell (GO:0005623);; cellular component: cell part (GO:0044464);; cellular component: membrane (GO:0016020)
AT5G15120	AT5G15120	5.52391	189	1.95217	56	1.92355e-05	-1.47115	down	--	--	Biological Process: response to hypoxia (GO:0001666);; Cellular Component: nucleus (GO:0005634);; Biological Process: anaerobic respiration (GO:0009061);; Biological Process: systemic acquired resistance, salicylic acid mediated signaling pathway (GO:0009862);; Biological Process: xylem development (GO:0010089);; Biological Process: regulation of hydrogen peroxide metabolic process (GO:0010310);;…	K10712|0|ath:AT5G15120|K10712 cysteamine dioxygenase [EC:1.13.11.19] | (RefSeq) 2-aminoethanethiol dioxygenase, putative (DUF1637)	Taurine and hypotaurine metabolism (ko00430)	[S]	Function unknown	PCO_ADO	Plant cysteine oxidase 1 OS=Arabidopsis thaliana OX=3702 GN=PCO1 PE=1 SV=1	S	Function unknown	2-aminoethanethiol dioxygenase, putative (DUF1637) [Arabidopsis thaliana]	biological process: response to stimulus (GO:0050896);; cellular component: cell (GO:0005623);; cellular component: organelle (GO:0043226);; cellular component: cell part (GO:0044464);; biological process: metabolic process (GO:0008152);; biological process: cellular process (GO:0009987);; biological process: single-organism process (GO:0044699);; biological process: signaling (GO:0023052);; biol…
AT4G25410	BHLH126	2.1886	71	0.782239	21	0.00377627	-1.4706	down	--	--	Molecular Function: DNA binding (GO:0003677);; Molecular Function: transcription factor activity, sequence-specific DNA binding (GO:0003700);; Cellular Component: nucleus (GO:0005634);; Biological Process: regulation of transcription, DNA-templated (GO:0006355);; Molecular Function: protein dimerization activity (GO:0046983);;	--	--	--	--	Helix-loop-helix DNA-binding domain	Transcription factor bHLH126 OS=Arabidopsis thaliana OX=3702 GN=BHLH126 PE=2 SV=1	K	Transcription	basic helix-loop-helix (bHLH) DNA-binding superfamily protein [Arabidopsis thaliana]	molecular function: binding (GO:0005488);; biological process: biological regulation (GO:0065007);; molecular function: nucleic acid binding transcription factor activity (GO:0001071);; cellular component: cell (GO:0005623);; cellular component: organelle (GO:0043226);; cellular component: cell part (GO:0044464)
AT5G66985	AT5G66985	5.99608	91	2.07205	27	0.00140876	-1.46718	down	--	--	--	--	--	--	--	--	--	S	Function unknown	hypothetical protein AT5G66985 [Arabidopsis thaliana]	--
AT1G33790	AT1G33790	13.3844	972	4.83788	290	9.86775e-09	-1.46267	down	--	--	Cellular Component: plasmodesma (GO:0009506);; Cellular Component: chloroplast (GO:0009507);;	--	--	--	--	Jacalin-like lectin domain	Jacalin-related lectin 4 OS=Arabidopsis thaliana OX=3702 GN=JAL4 PE=2 SV=1	S	Function unknown	jacalin lectin family protein [Arabidopsis thaliana]	cellular component: cell junction (GO:0030054);; cellular component: cell (GO:0005623);; cellular component: organelle (GO:0043226);; cellular component: cell part (GO:0044464)
AT3G03650	EDA5	1.52712	84	0.533055	25	0.00149257	-1.46244	down	--	--	Molecular Function: catalytic activity (GO:0003824);; Cellular Component: Golgi apparatus (GO:0005794);; Biological Process: metabolic process (GO:0008152);; Cellular Component: plasmodesma (GO:0009506);; Biological Process: megagametogenesis (GO:0009561);; Cellular Component: membrane (GO:0016020);; Biological Process: pollen tube development (GO:0048868);;	--	--	[GMW]	Carbohydrate transport and metabolism;; Cell wall/membrane/envelope biogenesis;; Extracellular structures	Exostosin family	Probable arabinosyltransferase ARAD1 OS=Arabidopsis thaliana OX=3702 GN=ARAD1 PE=1 SV=1	S	Function unknown	Exostosin family protein [Arabidopsis thaliana]	molecular function: catalytic activity (GO:0003824);; cellular component: cell (GO:0005623);; cellular component: organelle (GO:0043226);; cellular component: cell part (GO:0044464);; biological process: metabolic process (GO:0008152);; cellular component: cell junction (GO:0030054);; biological process: multicellular organismal process (GO:0032501);; biological process: single-organism process (…
AT2G23110	AT2G23110	9.65702	164	3.43339	49	4.90273e-05	-1.45885	down	--	--	Cellular Component: cytoplasm (GO:0005737);; Biological Process: response to stress (GO:0006950);; Biological Process: response to abiotic stimulus (GO:0009628);; Biological Process: response to oxygen-containing compound (GO:1901700);;	--	--	--	--	Late embryogenesis abundant protein 18	--	S	Function unknown	Late embryogenesis abundant protein, group 6 [Arabidopsis thaliana]	cellular component: cell (GO:0005623);; cellular component: cell part (GO:0044464);; biological process: response to stimulus (GO:0050896)
AT4G23130	CRK5	5.85769	357	2.12169	107	7.21879e-07	-1.45547	down	[W]	Extracellular structures	Molecular Function: protein serine/threonine kinase activity (GO:0004674);; Molecular Function: protein tyrosine kinase activity (GO:0004713);; Molecular Function: ATP binding (GO:0005524);; Biological Process: protein phosphorylation (GO:0006468);; Biological Process: response to salicylic acid (GO:0009751);; Biological Process: programmed cell death (GO:0012501);; Biological Process: defense re…	--	--	--	--	Protein tyrosine kinase;; Protein kinase domain;; Salt stress response/antifungal	Cysteine-rich receptor-like protein kinase 5 OS=Arabidopsis thaliana OX=3702 GN=CRK5 PE=1 SV=1	T	Signal transduction mechanisms	cysteine-rich RLK (RECEPTOR-like protein kinase) 5 [Arabidopsis thaliana]	biological process: metabolic process (GO:0008152);; biological process: cellular process (GO:0009987);; molecular function: catalytic activity (GO:0003824);; molecular function: binding (GO:0005488);; biological process: response to stimulus (GO:0050896);; biological process: single-organism process (GO:0044699);; biological process: multi-organism process (GO:0051704)
AT4G37790	HAT22	27.164	1066	9.82761	320	8.84686e-09	-1.45386	down	--	--	Molecular Function: transcription factor activity, sequence-specific DNA binding (GO:0003700);; Cellular Component: nucleus (GO:0005634);; Biological Process: regulation of transcription, DNA-templated (GO:0006355);; Biological Process: protein acetylation (GO:0006473);; Biological Process: response to cytokinin (GO:0009735);; Molecular Function: sequence-specific DNA binding (GO:0043565);;	K09338|0|ath:AT4G37790|K09338 homeobox-leucine zipper protein | (RefSeq) HAT22; Homeobox-leucine zipper protein family	--	[K]	Transcription	Homeobox domain;; Homeobox associated leucine zipper;; Homeobox KN domain	Homeobox-leucine zipper protein HAT22 OS=Arabidopsis thaliana OX=3702 GN=HAT22 PE=1 SV=1	K	Transcription	Homeobox-leucine zipper protein family [Arabidopsis thaliana]	biological process: biological regulation (GO:0065007);; molecular function: nucleic acid binding transcription factor activity (GO:0001071);; cellular component: cell (GO:0005623);; cellular component: organelle (GO:0043226);; cellular component: cell part (GO:0044464);; biological process: metabolic process (GO:0008152);; biological process: cellular process (GO:0009987);; biological process: r…
AT1G57630	AT1G57630	77.8613	1157	28.193	348	7.75588e-09	-1.45105	down	--	--	Biological Process: MAPK cascade (GO:0000165);; Biological Process: response to molecule of bacterial origin (GO:0002237);; Molecular Function: ATP binding (GO:0005524);; Biological Process: protein targeting to membrane (GO:0006612);; Cellular Component: chloroplast (GO:0009507);; Biological Process: salicylic acid biosynthetic process (GO:0009697);; Biological Process: defense response, incompa…	--	--	--	--	TIR domain;; TIR domain	Probable disease resistance protein RPP1 OS=Arabidopsis thaliana OX=3702 GN=RPP1 PE=2 SV=1	--	--	Toll-Interleukin-Resistance (TIR) domain family protein [Arabidopsis thaliana]	biological process: metabolic process (GO:0008152);; biological process: cellular process (GO:0009987);; biological process: signaling (GO:0023052);; biological process: single-organism process (GO:0044699);; biological process: response to stimulus (GO:0050896);; biological process: biological regulation (GO:0065007);; molecular function: binding (GO:0005488);; biological process: localization (…
AT5G28080	WNK9	3.12366	173	1.03766	52	3.71618e-05	-1.45033	down	[T]	Signal transduction mechanisms	Molecular Function: protein serine/threonine kinase activity (GO:0004674);; Molecular Function: protein tyrosine kinase activity (GO:0004713);; Molecular Function: ATP binding (GO:0005524);; Cellular Component: plasma membrane (GO:0005886);; Biological Process: protein phosphorylation (GO:0006468);;	K08867|0|ath:AT5G28080|K08867 WNK lysine deficient protein kinase [EC:2.7.11.1] | (RefSeq) WNK9; Protein kinase superfamily protein	--	[R]	General function prediction only	Protein kinase domain;; Protein tyrosine kinase;; Oxidative-stress-responsive kinase 1 C-terminal domain	Probable serine/threonine-protein kinase WNK9 OS=Arabidopsis thaliana OX=3702 GN=WNK9 PE=2 SV=1	T	Signal transduction mechanisms	Protein kinase superfamily protein [Arabidopsis thaliana]	biological process: metabolic process (GO:0008152);; biological process: cellular process (GO:0009987);; molecular function: catalytic activity (GO:0003824);; molecular function: binding (GO:0005488);; cellular component: cell (GO:0005623);; cellular component: membrane (GO:0016020);; cellular component: cell part (GO:0044464)
AT5G64990	RABH1a	3.00316	60	0.983949	18	0.0067671	-1.44937	down	[R]	General function prediction only	Molecular Function: GTPase activity (GO:0003924);; Molecular Function: GTP binding (GO:0005525);; Cellular Component: mitochondrion (GO:0005739);; Biological Process: obsolete GTP catabolic process (GO:0006184);; Biological Process: intracellular protein transport (GO:0006886);; Biological Process: intra-Golgi vesicle-mediated transport (GO:0006891);; Biological Process: nucleocytoplasmic transpo…	K07976|9.32957e-149|ath:AT5G64990|K07976 Rab family, other | (RefSeq) RABH1a; RAB GTPase homolog H1A	--	[U]	Intracellular trafficking, secretion, and vesicular transport	Ras family;; Ras of Complex, Roc, domain of DAPkinase;; ADP-ribosylation factor family	Ras-related protein RABH1a OS=Arabidopsis thaliana OX=3702 GN=RABH1A PE=3 SV=1	S	Function unknown	RAB GTPase homolog H1A [Arabidopsis thaliana]	molecular function: catalytic activity (GO:0003824);; molecular function: binding (GO:0005488);; cellular component: cell (GO:0005623);; cellular component: organelle (GO:0043226);; cellular component: cell part (GO:0044464);; biological process: localization (GO:0051179);; biological process: cellular process (GO:0009987);; biological process: signaling (GO:0023052);; biological process: single-…
AT1G72416	AT1G72416	281.995	7658	100.948	2307	4.88625e-10	-1.44903	down	[O]	Posttranslational modification, protein turnover, chaperones	Cellular Component: cytoplasm (GO:0005737);; Biological Process: response to stress (GO:0006950);; Molecular Function: heat shock protein binding (GO:0031072);;	--	--	[O]	Posttranslational modification, protein turnover, chaperones	DnaJ domain	Chaperone protein dnaJ 13 OS=Arabidopsis thaliana OX=3702 GN=ATJ13 PE=1 SV=2	O	Posttranslational modification, protein turnover, chaperones	Chaperone DnaJ-domain superfamily protein [Arabidopsis thaliana]	cellular component: cell (GO:0005623);; cellular component: cell part (GO:0044464);; biological process: response to stimulus (GO:0050896);; molecular function: binding (GO:0005488)
AT1G31490	AT1G31490	2.78838	166	1.00172	50	4.92953e-05	-1.44724	down	--	--	Molecular Function: copper ion binding (GO:0005507);; Molecular Function: primary amine oxidase activity (GO:0008131);; Biological Process: amine metabolic process (GO:0009308);; Cellular Component: chloroplast (GO:0009507);; Molecular Function: transferase activity, transferring acyl groups other than amino-acyl groups (GO:0016747);; Molecular Function: quinone binding (GO:0048038);; Biological …	--	--	--	--	Transferase family	Shikimate O-hydroxycinnamoyltransferase OS=Nicotiana tabacum OX=4097 GN=HST PE=1 SV=1	S	Function unknown	HXXXD-type acyl-transferase family protein [Arabidopsis thaliana]	molecular function: binding (GO:0005488);; biological process: metabolic process (GO:0008152);; biological process: single-organism process (GO:0044699);; molecular function: catalytic activity (GO:0003824);; cellular component: cell (GO:0005623);; cellular component: organelle (GO:0043226);; cellular component: cell part (GO:0044464)
AT3G25100	CDC45	1.45881	93	0.518652	28	0.00137803	-1.44625	down	--	--	Biological Process: DNA replication initiation (GO:0006270);; Biological Process: premeiotic DNA replication (GO:0006279);; Biological Process: DNA methylation (GO:0006306);; Biological Process: cell proliferation (GO:0008283);; Biological Process: gametophyte development (GO:0048229);; Biological Process: histone H3-K9 methylation (GO:0051567);;	K06628|0|ath:AT3G25100|K06628 cell division control protein 45 | (RefSeq) CDC45; cell division cycle 45	--	[L]	Replication, recombination and repair	CDC45-like protein	--	D	Cell cycle control, cell division, chromosome partitioning	cell division cycle 45 [Arabidopsis thaliana]	biological process: metabolic process (GO:0008152);; biological process: cellular process (GO:0009987);; biological process: reproduction (GO:0000003);; biological process: reproductive process (GO:0022414);; biological process: single-organism process (GO:0044699);; biological process: multicellular organismal process (GO:0032501);; biological process: developmental process (GO:0032502);; biolog…
AT2G30400	ATOFP2	2.20702	63	0.768995	19	0.00777845	-1.44207	down	--	--	Molecular Function: DNA binding (GO:0003677);; Cellular Component: nucleus (GO:0005634);; Biological Process: toxin catabolic process (GO:0009407);; Biological Process: response to cyclopentenone (GO:0010583);; Biological Process: negative regulation of transcription, DNA-templated (GO:0045892);; Biological Process: animal organ development (GO:0048513);;	--	--	--	--	Transcriptional repressor, ovate;; DNA-binding domain	Transcription repressor OFP2 OS=Arabidopsis thaliana OX=3702 GN=OFP2 PE=1 SV=1	S	Function unknown	ovate family protein 2 [Arabidopsis thaliana]	molecular function: binding (GO:0005488);; cellular component: cell (GO:0005623);; cellular component: organelle (GO:0043226);; cellular component: cell part (GO:0044464);; biological process: metabolic process (GO:0008152);; biological process: cellular process (GO:0009987);; biological process: single-organism process (GO:0044699);; biological process: response to stimulus (GO:0050896);; biolog…
AT2G32235	AT2G32235	1.38276	86	0.504841	26	0.00146683	-1.44	down	--	--	Cellular Component: nucleus (GO:0005634);;	--	--	--	--	--	--	S	Function unknown	hypothetical protein AT2G32235 [Arabidopsis thaliana]	cellular component: cell (GO:0005623);; cellular component: organelle (GO:0043226);; cellular component: cell part (GO:0044464)
AT4G00700	AT4G00700	5.40304	518	1.9858	157	1.88942e-07	-1.43965	down	--	--	Biological Process: systemic acquired resistance (GO:0009627);; Biological Process: response to endoplasmic reticulum stress (GO:0034976);;	--	--	--	--	C2 domain;; Plant phosphoribosyltransferase C-terminal	FT-interacting protein 1 OS=Arabidopsis thaliana OX=3702 GN=FTIP1 PE=1 SV=1	S	Function unknown	C2 calcium/lipid-binding plant phosphoribosyltransferase family protein [Arabidopsis thaliana]	biological process: immune system process (GO:0002376);; biological process: response to stimulus (GO:0050896);; biological process: multi-organism process (GO:0051704);; biological process: cellular process (GO:0009987)
AT5G55450	AT5G55450	79.1946	1678	28.9499	509	4.14319e-09	-1.43892	down	--	--	Biological Process: MAPK cascade (GO:0000165);; Cellular Component: extracellular region (GO:0005576);; Biological Process: proteolysis (GO:0006508);; Biological Process: protein targeting to membrane (GO:0006612);; Biological Process: lipid transport (GO:0006869);; Molecular Function: peptidase activity (GO:0008233);; Molecular Function: lipid binding (GO:0008289);; Biological Process: detection…	--	--	--	--	Probable lipid transfer	Putative lipid-transfer protein DIR1 OS=Arabidopsis thaliana OX=3702 GN=DIR1 PE=1 SV=1	O	Posttranslational modification, protein turnover, chaperones	Bifunctional inhibitor/lipid-transfer protein/seed storage 2S albumin superfamily protein [Arabidopsis thaliana]	biological process: metabolic process (GO:0008152);; biological process: cellular process (GO:0009987);; biological process: signaling (GO:0023052);; biological process: single-organism process (GO:0044699);; biological process: response to stimulus (GO:0050896);; biological process: biological regulation (GO:0065007);; cellular component: extracellular region (GO:0005576);; biological process: l…
AT2G26290	ARSK1	3.67929	145	1.33078	44	0.000142054	-1.43627	down	--		Molecular Function: protein serine/threonine kinase activity (GO:0004674);; Molecular Function: non-membrane spanning protein tyrosine kinase activity (GO:0004715);; Molecular Function: ATP binding (GO:0005524);; Cellular Component: plasma membrane (GO:0005886);; Biological Process: protein phosphorylation (GO:0006468);; Biological Process: root hair cell differentiation (GO:0048765);;	--	--	[T]	Signal transduction mechanisms	Protein kinase domain;; Protein tyrosine kinase	Probable serine/threonine-protein kinase PBL12 OS=Arabidopsis thaliana OX=3702 GN=PBL12 PE=2 SV=1	T	Signal transduction mechanisms	root-specific kinase 1 [Arabidopsis thaliana]	biological process: metabolic process (GO:0008152);; biological process: cellular process (GO:0009987);; molecular function: catalytic activity (GO:0003824);; molecular function: binding (GO:0005488);; cellular component: cell (GO:0005623);; cellular component: membrane (GO:0016020);; cellular component: cell part (GO:0044464);; biological process: multicellular organismal process (GO:0032501);; …
AT4G15233	AT4G15233	9.85085	1073	5.10266	327	1.4049e-08	-1.43209	down	[T]	Signal transduction mechanisms	Molecular Function: ATP binding (GO:0005524);; Cellular Component: nucleus (GO:0005634);; Biological Process: obsolete ATP catabolic process (GO:0006200);; Biological Process: drug transmembrane transport (GO:0006855);; Cellular Component: membrane (GO:0016020);; Molecular Function: ATPase activity (GO:0016887);;	--	--	[Q]	Secondary metabolites biosynthesis, transport and catabolism	ABC-2 type transporter;; ABC transporter;; Plant PDR ABC transporter associated;; AAA domain, putative AbiEii toxin, Type IV TA system	ABC transporter G family member 42 OS=Arabidopsis thaliana OX=3702 GN=ABCG42 PE=2 SV=1	V	Defense mechanisms	ABC-2 and Plant PDR ABC-type transporter family protein [Arabidopsis thaliana]	molecular function: binding (GO:0005488);; cellular component: cell (GO:0005623);; cellular component: organelle (GO:0043226);; cellular component: cell part (GO:0044464);; biological process: single-organism process (GO:0044699);; biological process: response to stimulus (GO:0050896);; biological process: localization (GO:0051179);; cellular component: membrane (GO:0016020);; molecular function:…
AT1G29050	TBL38	61.5252	2493	22.7055	763	2.8971e-09	-1.42611	down	--	--	--	--	--	--	--	GDSL/SGNH-like Acyl-Esterase family found in Pmr5 and Cas1p;; PMR5 N terminal Domain	Protein trichome birefringence-like 38 OS=Arabidopsis thaliana OX=3702 GN=TBL38 PE=2 SV=1	S	Function unknown	TRICHOME BIREFRINGENCE-LIKE 38 [Arabidopsis thaliana]	--
AT2G02850	ARPN	2.90083	59	1.0663	18	0.00845307	-1.42517	down	--	--	Molecular Function: copper ion binding (GO:0005507);; Cellular Component: plasma membrane (GO:0005886);; Molecular Function: electron carrier activity (GO:0009055);; Biological Process: photomorphogenesis (GO:0009640);; Biological Process: response to abscisic acid (GO:0009737);; Biological Process: embryo development ending in seed dormancy (GO:0009793);; Biological Process: seed germination (GO…	--	--	--	--	Plastocyanin-like domain	Basic blue protein OS=Arabidopsis thaliana OX=3702 GN=ARPN PE=2 SV=2	S	Function unknown	plantacyanin [Arabidopsis thaliana]	molecular function: binding (GO:0005488);; cellular component: cell (GO:0005623);; cellular component: membrane (GO:0016020);; cellular component: cell part (GO:0044464);; molecular function: electron carrier activity (GO:0009055);; biological process: multicellular organismal process (GO:0032501);; biological process: developmental process (GO:0032502);; biological process: single-organism proce…
AT2G29120	ATGLR2.7	12.6224	1102	4.66373	338	1.77415e-08	-1.42285	down	[ET]	Amino acid transport and metabolism;; Signal transduction mechanisms	Molecular Function: ionotropic glutamate receptor activity (GO:0004970);; Molecular Function: intracellular ligand-gated ion channel activity (GO:0005217);; Molecular Function: extracellular-glutamate-gated ion channel activity (GO:0005234);; Cellular Component: nucleus (GO:0005634);; Cellular Component: vacuole (GO:0005773);; Biological Process: ion transport (GO:0006811);; Biological Process: c…	K05387|0|ath:AT2G29120|K05387 glutamate receptor, ionotropic, plant | (RefSeq) GLR2.7; glutamate receptor 2.7	--	[PET]	Inorganic ion transport and metabolism;; Amino acid transport and metabolism;; Signal transduction mechanisms	Receptor family ligand binding region;; Ligand-gated ion channel;; Bacterial extracellular solute-binding proteins, family 3;; Periplasmic binding protein;; Ligated ion channel L-glutamate- and glycine-binding site	Glutamate receptor 2.7 OS=Arabidopsis thaliana OX=3702 GN=GLR2.7 PE=2 SV=3	S	Function unknown	glutamate receptor 2.7 [Arabidopsis thaliana]	biological process: cellular process (GO:0009987);; biological process: signaling (GO:0023052);; biological process: single-organism process (GO:0044699);; biological process: response to stimulus (GO:0050896);; biological process: localization (GO:0051179);; biological process: biological regulation (GO:0065007);; molecular function: signal transducer activity (GO:0004871);; molecular function: …
AT1G35910	TPPD	3.07001	124	1.14044	38	0.000395262	-1.42171	down	[G]	Carbohydrate transport and metabolism	Molecular Function: trehalose-phosphatase activity (GO:0004805);; Cellular Component: cytoplasm (GO:0005737);; Biological Process: trehalose biosynthetic process (GO:0005992);; Biological Process: response to cadmium ion (GO:0046686);;	K01087|0|ath:AT1G35910|K01087 trehalose 6-phosphate phosphatase [EC:3.1.3.12] | (RefSeq) TPPD; Haloacid dehalogenase-like hydrolase (HAD) superfamily protein	Starch and sucrose metabolism (ko00500)	[G]	Carbohydrate transport and metabolism	Trehalose-phosphatase	Probable trehalose-phosphate phosphatase D OS=Arabidopsis thaliana OX=3702 GN=TPPD PE=2 SV=1	G	Carbohydrate transport and metabolism	Haloacid dehalogenase-like hydrolase (HAD) superfamily protein [Arabidopsis thaliana]	biological process: metabolic process (GO:0008152);; biological process: cellular process (GO:0009987);; molecular function: catalytic activity (GO:0003824);; cellular component: cell (GO:0005623);; cellular component: cell part (GO:0044464);; biological process: single-organism process (GO:0044699);; biological process: response to stimulus (GO:0050896)
AT5G48430	AT5G48430	6.09409	254	2.24158	78	7.19135e-06	-1.4201	down	--	--	Molecular Function: aspartic-type endopeptidase activity (GO:0004190);; Cellular Component: extracellular region (GO:0005576);; Biological Process: proteolysis (GO:0006508);; Biological Process: oligopeptide transport (GO:0006857);; Biological Process: amino acid transport (GO:0006865);;	--	--	[O]	Posttranslational modification, protein turnover, chaperones	Xylanase inhibitor C-terminal;; Xylanase inhibitor N-terminal	Basic 7S globulin 2 OS=Glycine max OX=3847 PE=1 SV=1	O	Posttranslational modification, protein turnover, chaperones	Eukaryotic aspartyl protease family protein [Arabidopsis thaliana]	biological process: metabolic process (GO:0008152);; molecular function: catalytic activity (GO:0003824);; cellular component: extracellular region (GO:0005576);; biological process: localization (GO:0051179);; biological process: single-organism process (GO:0044699)
AT1G33720	CYP76C6	16.7999	1225	6.88726	377	1.49352e-08	-1.418	down	[QV]	Secondary metabolites biosynthesis, transport and catabolism;; Defense mechanisms	Cellular Component: endoplasmic reticulum (GO:0005783);; Molecular Function: oxygen binding (GO:0019825);;	K20556|0|ath:AT1G33720|K20556 cytochrome P450 family 76 subfamily C | (RefSeq) CYP76C6; cytochrome P450, family 76, subfamily C, polypeptide 6	--	[Q]	Secondary metabolites biosynthesis, transport and catabolism	Cytochrome P450	Cytochrome P450 76C4 OS=Arabidopsis thaliana OX=3702 GN=CYP76C4 PE=3 SV=1	Q	Secondary metabolites biosynthesis, transport and catabolism	cytochrome P450, family 76, subfamily C, polypeptide 6 [Arabidopsis thaliana]	cellular component: cell (GO:0005623);; cellular component: organelle (GO:0043226);; cellular component: cell part (GO:0044464);; molecular function: binding (GO:0005488)
AT5G64810	WRKY51	6.44113	130	2.34489	40	0.000280077	-1.41602	down	--	--	Molecular Function: transcription factor activity, sequence-specific DNA binding (GO:0003700);; Cellular Component: nucleus (GO:0005634);; Biological Process: regulation of transcription, DNA-templated (GO:0006355);; Biological Process: jasmonic acid mediated signaling pathway (GO:0009867);; Biological Process: defense response to bacterium (GO:0042742);; Molecular Function: sequence-specific DNA…	--	--	--	--	WRKY DNA -binding domain	Probable WRKY transcription factor 51 OS=Arabidopsis thaliana OX=3702 GN=WRKY51 PE=1 SV=1	K	Transcription	WRKY DNA-binding protein 51 [Arabidopsis thaliana]	biological process: biological regulation (GO:0065007);; molecular function: nucleic acid binding transcription factor activity (GO:0001071);; cellular component: cell (GO:0005623);; cellular component: organelle (GO:0043226);; cellular component: cell part (GO:0044464);; biological process: cellular process (GO:0009987);; biological process: signaling (GO:0023052);; biological process: single-or…
AT5G62040	BFT	7.60471	117	2.83254	36	0.000574216	-1.41574	down	--	--	--	--	--	[R]	General function prediction only	Phosphatidylethanolamine-binding protein	Protein BROTHER of FT and TFL 1 OS=Arabidopsis thaliana OX=3702 GN=BFT PE=3 SV=1	S	Function unknown	PEBP (phosphatidylethanolamine-binding protein) family protein [Arabidopsis thaliana]	--
AT5G67350	AT5G67350	15.457	530	5.77032	164	2.77215e-07	-1.4098	down	--	--	Cellular Component: nucleus (GO:0005634);;	--	--	--	--	--	--	S	Function unknown	hypothetical protein AT5G67350 [Arabidopsis thaliana]	cellular component: cell (GO:0005623);; cellular component: organelle (GO:0043226);; cellular component: cell part (GO:0044464)
AT4G28350	LECRK72	4.79399	268	1.7758	83	7.86589e-06	-1.40795	down	[T]	Signal transduction mechanisms	Molecular Function: protein serine/threonine kinase activity (GO:0004674);; Molecular Function: ATP binding (GO:0005524);; Cellular Component: plasma membrane (GO:0005886);; Biological Process: protein phosphorylation (GO:0006468);; Biological Process: response to chitin (GO:0010200);; Molecular Function: carbohydrate binding (GO:0030246);; Biological Process: defense response to fungus (GO:00508…	--	--	--	--	Legume lectin domain;; Protein kinase domain;; Protein tyrosine kinase	Probable L-type lectin-domain containing receptor kinase VII.2 OS=Arabidopsis thaliana OX=3702 GN=LECRK72 PE=3 SV=2	T	Signal transduction mechanisms	receptor protein kinase like protein [Arabidopsis thaliana]	biological process: metabolic process (GO:0008152);; biological process: cellular process (GO:0009987);; molecular function: catalytic activity (GO:0003824);; molecular function: binding (GO:0005488);; cellular component: cell (GO:0005623);; cellular component: membrane (GO:0016020);; cellular component: cell part (GO:0044464);; biological process: response to stimulus (GO:0050896);; biological p…
AT1G68390	AT1G68390	2.00057	84	0.727227	26	0.00216459	-1.40611	down	--	--	Molecular Function: acetylglucosaminyltransferase activity (GO:0008375);; Cellular Component: membrane (GO:0016020);;	--	--	--	--	Core-2/I-Branching enzyme	--	S	Function unknown	Core-2/I-branching beta-1,6-N-acetylglucosaminyltransferase family protein [Arabidopsis thaliana]	molecular function: catalytic activity (GO:0003824);; cellular component: membrane (GO:0016020)
AT3G45020	AT3G45020	4.239	84	1.57006	26	0.00216459	-1.40611	down	--	--	Molecular Function: structural constituent of ribosome (GO:0003735);; Cellular Component: ribosome (GO:0005840);; Biological Process: translation (GO:0006412);;	--	--	[O]	Posttranslational modification, protein turnover, chaperones	Ribosomal L18 of archaea, bacteria, mitoch. and chloroplast	--	S	Function unknown	Ribosomal L18p/L5e family protein [Arabidopsis thaliana]	molecular function: structural molecule activity (GO:0005198);; cellular component: cell (GO:0005623);; cellular component: macromolecular complex (GO:0032991);; cellular component: organelle (GO:0043226);; cellular component: cell part (GO:0044464);; biological process: metabolic process (GO:0008152);; biological process: cellular process (GO:0009987)
AT1G21120	AT1G21120	44.8804	1745	16.7966	542	9.37276e-09	-1.4048	down	[H]	Coenzyme transport and metabolism	Cellular Component: nucleus (GO:0005634);; Cellular Component: cytosol (GO:0005829);; Molecular Function: O-methyltransferase activity (GO:0008171);; Biological Process: methylation (GO:0032259);; Biological Process: indole glucosinolate metabolic process (GO:0042343);; Molecular Function: protein dimerization activity (GO:0046983);;	--	--	[R]	General function prediction only	O-methyltransferase;; Dimerisation domain	Indole glucosinolate O-methyltransferase 2 OS=Arabidopsis thaliana OX=3702 GN=IGMT2 PE=2 SV=1	S	Function unknown	O-methyltransferase family protein [Arabidopsis thaliana]	cellular component: cell (GO:0005623);; cellular component: organelle (GO:0043226);; cellular component: cell part (GO:0044464);; biological process: metabolic process (GO:0008152);; molecular function: catalytic activity (GO:0003824);; biological process: cellular process (GO:0009987);; biological process: single-organism process (GO:0044699);; molecular function: binding (GO:0005488)
AT1G58225	AT1G58225	5.91056	119	2.21327	37	0.000568782	-1.40075	down	--	--	Cellular Component: mitochondrion (GO:0005739);;	--	--	--	--	--	--	--	--	hypothetical protein AT1G58225 [Arabidopsis thaliana]	cellular component: cell (GO:0005623);; cellular component: organelle (GO:0043226);; cellular component: cell part (GO:0044464)
AT1G51850	AT1G51850	8.90692	763	3.33264	238	9.11249e-08	-1.39842	down	[T]	Signal transduction mechanisms	Biological Process: respiratory burst involved in defense response (GO:0002679);; Cellular Component: plasma membrane (GO:0005886);; Biological Process: oligopeptide transport (GO:0006857);; Cellular Component: plasmodesma (GO:0009506);; Biological Process: response to chitin (GO:0010200);; Biological Process: proline transport (GO:0015824);; Molecular Function: kinase activity (GO:0016301);;	--	--	--	--	Carbohydrate-binding protein of the ER;; Protein kinase domain;; Protein tyrosine kinase;; Leucine Rich repeats (2 copies);; Leucine rich repeat	Probable LRR receptor-like serine/threonine-protein kinase At1g51820 OS=Arabidopsis thaliana OX=3702 GN=At1g51820 PE=2 SV=1	T	Signal transduction mechanisms	Leucine-rich repeat protein kinase family protein [Arabidopsis thaliana]	biological process: immune system process (GO:0002376);; biological process: metabolic process (GO:0008152);; biological process: single-organism process (GO:0044699);; cellular component: cell (GO:0005623);; cellular component: membrane (GO:0016020);; cellular component: cell part (GO:0044464);; biological process: localization (GO:0051179);; cellular component: cell junction (GO:0030054);; biol…
AT1G27910	PUB45	23.9103	1971	8.99674	615	8.72268e-09	-1.39823	down	[L]	Replication, recombination and repair	Cellular Component: ubiquitin ligase complex (GO:0000151);; Molecular Function: ubiquitin-protein transferase activity (GO:0004842);; Cellular Component: nucleus (GO:0005634);; Cellular Component: kinesin complex (GO:0005871);; Biological Process: protein ubiquitination (GO:0016567);; Molecular Function: kinesin binding (GO:0019894);; Molecular Function: transmembrane receptor protein serine/thre…	--	--	[S]	Function unknown	U-box domain;; Armadillo/beta-catenin-like repeat;; Kinesin-associated protein (KAP)	U-box domain-containing protein 45 OS=Arabidopsis thaliana OX=3702 GN=PUB45 PE=1 SV=1	O	Posttranslational modification, protein turnover, chaperones	plant U-box 45 [Arabidopsis thaliana]	cellular component: cell (GO:0005623);; cellular component: macromolecular complex (GO:0032991);; cellular component: cell part (GO:0044464);; molecular function: catalytic activity (GO:0003824);; cellular component: organelle (GO:0043226);; cellular component: organelle part (GO:0044422);; biological process: metabolic process (GO:0008152);; biological process: cellular process (GO:0009987);; mo…
AT5G02780	GSTL1	4.81337	138	1.80982	43	0.000233179	-1.39803	down	[O]	Posttranslational modification, protein turnover, chaperones	Cellular Component: cytosol (GO:0005829);; Biological Process: protein glutathionylation (GO:0010731);; Biological Process: cysteine biosynthetic process (GO:0019344);; Biological Process: glucosinolate biosynthetic process (GO:0019761);; Biological Process: hydrogen peroxide catabolic process (GO:0042744);; Biological Process: response to cadmium ion (GO:0046686);;	K00799|1.6678e-173|ath:AT5G02780|K00799 glutathione S-transferase [EC:2.5.1.18] | (RefSeq) GSTL1; glutathione transferase lambda 1	Glutathione metabolism (ko00480)	[O]	Posttranslational modification, protein turnover, chaperones	Glutathione S-transferase, N-terminal domain;; Glutathione S-transferase, N-terminal domain;; Glutathione S-transferase, C-terminal domain;; Glutathione S-transferase, N-terminal domain;; Glutathione S-transferase, C-terminal domain	Glutathione S-transferase L1 OS=Arabidopsis thaliana OX=3702 GN=GSTL1 PE=2 SV=1	O	Posttranslational modification, protein turnover, chaperones	putative protein [Arabidopsis thaliana]	cellular component: cell (GO:0005623);; cellular component: cell part (GO:0044464);; biological process: metabolic process (GO:0008152);; biological process: cellular process (GO:0009987);; biological process: single-organism process (GO:0044699);; biological process: response to stimulus (GO:0050896)
AT5G24030	SLAH3	307.124	21007	115.724	6560	1.68992e-09	-1.39721	down	[V]	Defense mechanisms	Molecular Function: transporter activity (GO:0005215);; Cellular Component: plasma membrane (GO:0005886);; Biological Process: polyamine catabolic process (GO:0006598);; Biological Process: cellular ion homeostasis (GO:0006873);; Biological Process: phenylpropanoid metabolic process (GO:0009698);; Biological Process: response to nitrate (GO:0010167);; Biological Process: nitrate transport (GO:001…	--	--	--	--	Voltage-dependent anion channel	S-type anion channel SLAH3 OS=Arabidopsis thaliana OX=3702 GN=SLAH3 PE=1 SV=1	P	Inorganic ion transport and metabolism	SLAC1 homologue 3 [Arabidopsis thaliana]	molecular function: transporter activity (GO:0005215);; cellular component: cell (GO:0005623);; cellular component: membrane (GO:0016020);; cellular component: cell part (GO:0044464);; biological process: metabolic process (GO:0008152);; biological process: cellular process (GO:0009987);; biological process: single-organism process (GO:0044699);; biological process: biological regulation (GO:0065…
AT4G24000	ATCSLG2	1.32671	93	0.498392	29	0.0019615	-1.39582	down	[N]	Cell motility	Cellular Component: Golgi apparatus (GO:0005794);; Cellular Component: plasma membrane (GO:0005886);; Biological Process: purine nucleobase transport (GO:0006863);; Cellular Component: integral component of membrane (GO:0016021);; Molecular Function: cellulose synthase (UDP-forming) activity (GO:0016760);; Biological Process: cellulose biosynthetic process (GO:0030244);;	--	--	--	--	Cellulose synthase;; Glycosyl transferase family group 2	Cellulose synthase-like protein G2 OS=Arabidopsis thaliana OX=3702 GN=CSLG2 PE=2 SV=1	M	Cell wall/membrane/envelope biogenesis	cellulose synthase like G2 [Arabidopsis thaliana]	cellular component: cell (GO:0005623);; cellular component: organelle (GO:0043226);; cellular component: cell part (GO:0044464);; cellular component: membrane (GO:0016020);; biological process: single-organism process (GO:0044699);; biological process: localization (GO:0051179);; cellular component: membrane part (GO:0044425);; molecular function: catalytic activity (GO:0003824);; biological proc…
AT1G15720	TRFL5	1.81589	77	0.671587	24	0.0034395	-1.39575	down	--	--	Molecular Function: DNA binding (GO:0003677);; Molecular Function: chromatin binding (GO:0003682);; Molecular Function: transcription factor activity, sequence-specific DNA binding (GO:0003700);; Biological Process: regulation of transcription, DNA-templated (GO:0006355);;	--	--	--	--	Myb-like DNA-binding domain;; Myb-like DNA-binding domain	Single myb histone 4 OS=Zea mays OX=4577 GN=SMH4 PE=2 SV=1	K	Transcription	TRF-like 5 [Arabidopsis thaliana]	molecular function: binding (GO:0005488);; biological process: biological regulation (GO:0065007);; molecular function: nucleic acid binding transcription factor activity (GO:0001071)
AT4G22470	AT4G22470	52.9652	1998	20.0549	627	1.04902e-08	-1.38998	down	--	--	Biological Process: lipid transport (GO:0006869);; Molecular Function: lipid binding (GO:0008289);; Biological Process: proline transport (GO:0015824);;	--	--	--	--	Hydrophobic seed protein	Putative lipid-binding protein AIR1 OS=Arabidopsis thaliana OX=3702 GN=AIR1 PE=2 SV=1	--	--	hypothetical protein AXX17_AT4G26090 [Arabidopsis thaliana]	biological process: single-organism process (GO:0044699);; biological process: localization (GO:0051179);; molecular function: binding (GO:0005488)
AT4G04745	AT4G04745	24.7354	408	9.3489	128	1.36774e-06	-1.38976	down	--	--	Cellular Component: mitochondrion (GO:0005739);;	--	--	--	--	--	--	S	Function unknown	hypothetical protein AT4G04745 [Arabidopsis thaliana]	cellular component: cell (GO:0005623);; cellular component: organelle (GO:0043226);; cellular component: cell part (GO:0044464)
ATCG00500	ACCD	1.9638	83	0.743307	26	0.00264485	-1.38886	down	[I]	Lipid transport and metabolism	Molecular Function: acetyl-CoA carboxylase activity (GO:0003989);; Molecular Function: protein binding (GO:0005515);; Molecular Function: ATP binding (GO:0005524);; Biological Process: DNA-templated transcription, elongation (GO:0006354);; Biological Process: fatty acid biosynthetic process (GO:0006633);; Biological Process: one-carbon metabolic process (GO:0006730);; Molecular Function: zinc ion…	K01963|0|ath:ArthCp031|K01963 acetyl-CoA carboxylase carboxyl transferase subunit beta [EC:6.4.1.2] | (RefSeq) accD; acetyl-CoA carboxylase beta subunit	Fatty acid biosynthesis (ko00061);; Pyruvate metabolism (ko00620);; Propanoate metabolism (ko00640);; Carbon metabolism (ko01200);; Fatty acid metabolism (ko01212)	[EI]	Amino acid transport and metabolism;; Lipid transport and metabolism	Carboxyl transferase domain	Acetyl-coenzyme A carboxylase carboxyl transferase subunit beta, chloroplastic OS=Arabidopsis thaliana OX=3702 GN=accD PE=1 SV=2	I	Lipid transport and metabolism	acetyl-CoA carboxylase beta subunit [Arabidopsis thaliana]	molecular function: catalytic activity (GO:0003824);; molecular function: binding (GO:0005488);; biological process: metabolic process (GO:0008152);; biological process: cellular process (GO:0009987);; biological process: single-organism process (GO:0044699);; cellular component: cell (GO:0005623);; cellular component: macromolecular complex (GO:0032991);; cellular component: cell part (GO:004446…
AT5G46330	FLS2	25.5924	2731	9.69455	858	6.37269e-09	-1.38838	down	[K]	Transcription	--	K13420|0|ath:AT5G46330|K13420 LRR receptor-like serine/threonine-protein kinase FLS2 [EC:2.7.11.1] | (RefSeq) FLS2; Leucine-rich receptor-like protein kinase family protein	Plant-pathogen interaction (ko04626)	--	--	Leucine rich repeat;; Protein kinase domain;; Leucine Rich repeats (2 copies);; Protein tyrosine kinase;; Leucine Rich Repeat;; Leucine rich repeat N-terminal domain	LRR receptor-like serine/threonine-protein kinase FLS2 OS=Arabidopsis thaliana OX=3702 GN=FLS2 PE=1 SV=1	S	Function unknown	Leucine-rich receptor-like protein kinase family protein [Arabidopsis thaliana]	--
AT3G13920	EIF4A1	303.402	15671	115.153	4930	2.43714e-09	-1.38654	down	[L]	Replication, recombination and repair	Molecular Function: translation initiation factor activity (GO:0003743);; Molecular Function: protein binding (GO:0005515);; Molecular Function: ATP binding (GO:0005524);; Cellular Component: cell wall (GO:0005618);; Cellular Component: nucleolus (GO:0005730);; Cellular Component: Golgi apparatus (GO:0005794);; Cellular Component: cytosol (GO:0005829);; Biological Process: gluconeogenesis (GO:000…	K03257|0|ath:AT3G13920|K03257 translation initiation factor 4A | (RefSeq) EIF4A1; eukaryotic translation initiation factor 4A1	RNA transport (ko03013)	[J]	Translation, ribosomal structure and biogenesis	DEAD/DEAH box helicase;; Helicase conserved C-terminal domain;; Type III restriction enzyme, res subunit	Eukaryotic initiation factor 4A-1 OS=Arabidopsis thaliana OX=3702 GN=TIF4A-1 PE=1 SV=1	L	Replication, recombination and repair	eukaryotic translation initiation factor 4A1 [Arabidopsis thaliana]	biological process: metabolic process (GO:0008152);; biological process: cellular process (GO:0009987);; molecular function: binding (GO:0005488);; cellular component: cell (GO:0005623);; cellular component: cell part (GO:0044464);; cellular component: organelle (GO:0043226);; cellular component: organelle part (GO:0044422);; biological process: single-organism process (GO:0044699);; molecular fu…
AT5G25160	ZFP3	5.07951	140	1.90282	44	0.000232244	-1.38569	down	--	--	Molecular Function: nucleic acid binding (GO:0003676);; Molecular Function: transcription factor activity, sequence-specific DNA binding (GO:0003700);; Cellular Component: nucleus (GO:0005634);; Biological Process: regulation of transcription, DNA-templated (GO:0006355);; Molecular Function: zinc ion binding (GO:0008270);;	--	--	--	--	--	Zinc finger protein 3 OS=Arabidopsis thaliana OX=3702 GN=ZFP3 PE=1 SV=1	S	Function unknown	zinc finger protein 3 [Arabidopsis thaliana]	molecular function: binding (GO:0005488);; biological process: biological regulation (GO:0065007);; molecular function: nucleic acid binding transcription factor activity (GO:0001071);; cellular component: cell (GO:0005623);; cellular component: organelle (GO:0043226);; cellular component: cell part (GO:0044464)
AT5G49680	AT5G49680	1.40954	314	0.534077	99	5.72228e-06	-1.38237	down	--	--	Cellular Component: extracellular region (GO:0005576);;	--	--	[S]	Function unknown	Golgi-body localisation protein domain;; RNA pol II promoter Fmp27 protein domain	Protein KINKY POLLEN OS=Arabidopsis thaliana OX=3702 GN=KIP PE=2 SV=1	S	Function unknown	SABRE-like protein [Arabidopsis thaliana]	cellular component: extracellular region (GO:0005576)
[truncated: 764 more rows]
